# Supplementary material for: Molecular Stratification of Antiphospholipid Syndrome Through Integrative Analysis of the Whole‐Blood RNA Transcriptome
Source: Arthritis Rheumatol. 2026 Feb 13;78(5):1124–33. doi: 10.1002/art.70021 (PMC13129634; doi:10.1002/art.70021)
Supplement: Supplementary file 3 — Data S2 Supporting Information [file ART-78-1124-s001.xlsx]

## Sheet: Sheet1
HSV-1 infection	mRNA processing	Amino acid metabolism	Ribosome	Intestinal IgA production	Cytoplasmic ribosomal protein	Base excision repair	Tyrosine metabolism	Fatty acid biosynthesis	NF-kB	Steroid biosynthesis	Phospholipase D signaling	Platelet activation	Choline metabolism	Sphingolipid metabolism	NLR signaling	Proteasome	EBV infection	mTOR signaling	NET formation	Mitophagy	Hippo/IL-6 signaling pathway
M1	M2	M3	M4	M8	M9	M10	M11	M12	M18	M20	M5	M16	M21	M22	M6	M7	M13	M14	M15	M17	M19
IL7R	MT-CO3	MACF1	TMSB4X	IGHM	RPL10	AHNAK	MT-CO1	ETS1	RMRP	FLNA	SYNE2	TUBB1	ARHGEF1	MYH9	MALAT1	SF3B1	PARP14	SMCHD1	RN7SK	HBA2	HLA-E
PDE7A	ATM	UTRN	TPT1	ITPR1	RPS2	CD74	MT-ND4	AAK1	SCARNA2	SUN2	BIRC6	NORAD	KLF2	PSAP	OGT	HNRNPU	SAMHD1	FCGR3B	RPPH1	HBA1	HLA-C
ELK4	MYCBP2	HLA-DRA	RPL3	GGA2	EEF1G	DYNC1H1	MT-ND5	TRAF3IP3	RNU2-2P	RASGRP2	VPS13C	F13A1	DGKZ	KLF13	DDX3X	BPTF	STAT1	UBC	IFITM2	RN7SL1	MT-ND1
SLFN12L	NKTR	SCARNA5	RPS3	IGKC	RPL7A	TMC6	MT-ND2	BCL2	SARAF	LRP1	LNPEP	FERMT3	DENND4B	EHBP1L1	MBNL1	ARGLU1	HCP5	LRRK2	CFLAR	SLC25A37	HLA-A
SNHG14	HNRNPH1	EIF4B	RPL41	ZNF318	RACK1	MT-ND6	MT-CYB	SEPTIN6	SNORA73B	SBF1	CD47	CALM3	MAPK8IP3	CSK	KIAA1109	CAST	TAP1	SELL	MXD1	SLC25A39	IGF2R
G3BP1	SFPQ	ITGA4	CALM1	CYB561A3	RPL8	PRRC2B	MT-ATP6	GIMAP5	SNORD17	CST3	SMG1P1	GRAP2	FAM53B	CYFIP2	JMJD1C	PNISR	TRIM22	KMT2C	ADAR	PPP2R5E	CORO1A
DYRK2	LRBA	RPS4X	SRSF5	HVCN1	RPS9	TMEM63A	MT-CO2	HIVEP2	RNU4-2	SPG7	FOXP1	CAVIN2	DIDO1	GRK6	OGA	ZFC3H1	IFITM1	SRGN	LAPTM5	DCAF12	ITGAX
RBBP4	RBMX	RPL37A	RPL12	IRF8	RPL18	CHD3	EVL	ITK	SCARNA6	SZT2	HELZ	LIMS1	SEC16A	KIF21B	FGL2	CLK1	TRIM56	CELF2	JAML	UBB	ITGB2
GPRIN3	TTC17	RPL29	RPS15A	FCRL3	RPS15	PCSK7	ARID1B	TRAC	ZNF394	ABHD17A	HP1BP3	SPARC	ARHGDIA	PRRC2A	ZNF207	ADD3	APOL6	IQGAP1	SSH2	EPB41	XPO6
ALMS1	SLC5A3	GVINP1	FAU	IGHA1	PTMA	TRRAP	IKZF3	GOLGA8B	RNU1-27P	KIAA0100	CDC42SE2	TSC22D1	PKN1	RNF44	ACTR3	BRWD1	STAT2	NABP1	RASSF2	DMTN	NBEAL2
DDHD1	RBM26	MT-ND3	RPL32	CD22	SRSF2	MPRIP	SFT2D2	TAF15	RNU1-2	CTBP1	RABGAP1L	PRKAR2B	P4HB	TNK2	USP34	PHIP	PARP9	AQP9	CDC42SE1	ADIPOR1	PREX1
LRRC8C	FUBP1	USP24	RPS10	AFF3	TRBC2	SLC25A6	MT-ND4L	S1PR1	RNU1-4	NCOR2	EFCAB14	MGAT4B	PPP1CA	CTDSP1	TUG1	TPR	TAP2	EVI2B	ACSL1	SLC4A1	TNFAIP2
CAMK4	TUT4	RPL14	CANX	TNFRSF13C	GIMAP1	NUP210	DGKA	MBNL1-AS1	SRSF9	PTBP1	HNRNPA3	GP1BB	GIGYF1	SLC35E2B	DMXL2	ARID4B	ISG20	TET2	FPR1	BCL2L1	MMP25
ZNF460	SERPINB9	RPL38	RPL10A	CCDC32	BAZ1B	SPTAN1	DENND2D	SCML4	UVRAG	AHSA2P	ITGB1	ITGA2B	PPP1R12C	HDAC7	ATF7IP	SPCS3	EIF2AK2	STK4	LITAF	YBX3	LRP10
UBP1	LARS1	IL6ST	RPS3A	CD79B	H1-3	CCDC88C	BCL11B	ERVK13-1	IER5	PLXNB2	GLS	MPIG6B	CDK5RAP3	CORO7	ASH1L	EIF5	TMEM123	ANKRD44	WIPF1	R3HDM4	CSF2RB
OFD1	SEC31A	NAP1L1	BTF3	PAX5	PHB2	PIEZO1	SPTBN1	MFSD4B	UBXN1	GNLY	ZNF655	AGPAT1	LDB1	RNF166	PARP8	ANKRD12	ZCCHC2	PTEN	NCF2	MKRN1	MSN
CBLB	NPAT	RPL23A	EIF4A1	SWAP70	RPL7L1	SPN	CD3E	RASGRP1	IGFLR1	CCNL2	CNOT6L	ZNF185	AKAP17A	TEP1	SP3	USP7	PML	PCNX1	SERPINA1	MBNL3	NOTCH2
PARP15	MALT1	ATP5F1A	RPS20	TCF4	TRIR	ZAP70	GIMAP6	IARS1	RNU1-28P	MAZ	SOS1	TRAPPC1	FAM193B	MAP7D1	RGS2	SENP6	BTN3A2	VMP1	BCL6	WNK1	ARAP1
ARFGEF2	KRIT1	HLA-DPB1	PPIA	CD180	SLC7A6OS	ILF3	LDLRAD4	FAM117B	RNVU1-18	WASH5P	ENTPD4	SLA2	TCF25	ZNF276	BAZ2B	SAMD9	LGALS9	ATP6V1B2	DOCK5	FBXO7	AKAP13
CLIP4	THADA	SRSF6	RPS23	SLC9A7	CAMK2D	BCL9L	LEF1	LRIG2	RNU1-1	FGD2	LONP2	MOB1B	TSC2	PSTPIP1	TAOK1	GDI2	ANKFY1	STEAP4	TMEM154	RBM38	IRF1
GPR174	TPP2	MAT2A	RPL37	BANK1	CASK	LBH	FOXO1	RNF125	RNU1-3	EIF4G1	ADNP	YWHAH	PCNX3	DIP2A	DCP2	ZNF24	LY6E	ZEB2	RNF24	RNF10	ABTB1
ARID5B	TTC21B	PIK3R1	GIMAP4	SETBP1	SNRPN	RASA3	SRRM1	LUC7L	CLTA	MYO18A	RAPGEF6	SH3BGRL2	U2AF2	NXF1	DOCK11	SBNO1	WARS1	ACTR2	TNFRSF10C	SNCA	SEC14L1
CD96	PURA	MAN2A1	NACA	IGHD	TRIM4	JADE2	KLHL6	LPIN1	HEIH	STAB1	SSR1	STON2	AP3D1	MRTFA	ACAP2	CHD1	XAF1	SP1	MED13L	BSG	NOTCH1
ZKSCAN8	HMBOX1	TMED10	RANBP2	CPNE5	H4C2	ANXA6	CCR7	RHOH	HMOX2	FBRSL1	ARHGEF6	MYL9	TRAPPC12	USP22	NSD3	SNX14	IRF7	NIN	PECAM1	UBA52	COTL1
CD3G	PPHLN1	M6PR	RPS24	HLA-DOA	PLAAT4	TUBB	CISH	ST3GAL5	MZT2B	RNF216	NUTM2A-AS1	ENDOD1	SIN3B	DNAH1	ERBIN	MORF4L1	BTN3A3	CREB5	PTPRJ	TRIM58	TAGLN2
ANAPC1	S100A10	LRRC37A4P	RPL7	CNR2	TIGD1	HTT	SLC7A6	SLAMF6	SNF8	MINK1	SEPTIN2	C2orf88	ZNF316	STAT5A	GPCPD1	ARL6IP5	RUBCN	ENTPD1	SLC12A6	PCBP2	SEMA4D
TCF12	NHLRC2	RBM3	RPL39	MIR600HG	SNHG32	GSTK1	PUM1	INO80	RPS19BP1	GON4L	KIF2A	PDE5A	TECPR1	EPN1	DPYD	WAPL	PSMB8	MME	H3-3B	SERF2	GNAI2
ZNF121	PTCD3	RBM6	NAP1L4	PLPP5	TRMT112	CD4	GPATCH8	EXT2	NFKBIE	BCR	CD36	CXCR2P1	ATF6B	PDXK	SCAF11	MORC3	PSMB9	VPS13B	ARHGAP26	PIP4K2A	ADGRE5
GRSF1	CSPP1	HNRNPDL	AKAP9	CXXC5	POLR2D	IL32	CD247	BTD	RNU4-1	SEC61A1	KLRD1	BBLN	DCTN1	LAMP1	PUM2	KIF5B	PARP12	LRRFIP1	CR1	GSPT1	SON
KDM1A	CCAR1	TAF1	RPS7	TMEM19	SELENOH	H1-2	MBTPS1	CNOT9	SNORA53	ABCC1	PDK1	MFAP3L	PPP6R2	SSU72	CAPZA1	PFDN5	TRAFD1	CHD2	RAF1	YBX1	ADAM8
TCERG1	NNT	CSNK2A1	RPL24	TCTN1	TXN2	CX3CR1	TRAF1	SP140L	C20orf27	MAN2C1	DMTF1	RAB27B	BTBD2	SMARCC2	IVNS1ABP	ATP8A1	GBP4	CLEC7A	TNRC6B	ATP6V0C	GRK2
MDFIC	ALG13	GLUD1	TOP2B	FCRL2	C1QBP	FAM78A	CHMP7	SCO1	SURF1	AGPAT3	SRSF11	CDKN1A	AKAP8L	SCAP	STAG2	SLK	GTPBP2	CPD	JAK1	MICAL2	SLC11A1
THEMIS	XPO4	MTDH	RPL26	USP6NL	ATRAID	FYN	HEXA	ANK3	SNORA23	SIDT2	HNRNPD	MYLK	DENND1C	MAN2B2	CNBP	PPP1CC	RNF213-AS1	NFAT5	NHSL2	GPX1	PIK3CD
MCPH1	TTC19	NCL	PRPF4B	IGHG1	SF3B5	ESYT1	MSI2	LETMD1	ANAPC11	SFSWAP	ARID2	PGRMC1	SAFB	MEF2D	XRN1	USP8	CASP10	GBP2	MBP	SESN3	ZFP36L2
LINC00342	HELB	PDCD4	MPHOSPH8	CXCR5	OXLD1	ATXN2L	ZNF740	ACSL5	KTI12	POLG	DMXL1	UBL4A	PHF8	CERK	ITSN2	UBR3	NUB1	USP9X	MACROH2A1	PSMF1	KDM6B
MRPL42	IPO5	CD52	CCDC88A	TCL1A	PPP1R7	MCM3AP	UBE3C	CCDC18-AS1	C1orf122	RHOT2	CEP192	GP9	MBD1	RNF40	RAP1B	GOLGB1	IFI6	CNOT1	MSL1	RIOK3	ZYX
PATJ	STT3A	PLAC8	CEP85L	JCHAIN	CTNNBL1	NONO	FMNL3	ZNRD1ASP	SNORA74B	SNX29	ETNK1	TREML1	AXIN1	TRABD	ARRDC3	ZNF407	ZBP1	ZNF106	CD93	FAM210B	PFN1
CD2	SKP2	UBE3A	FEM1B	ICOSLG	THOC3	RPS2P5	QRICH1	PRKCQ	LAMTOR2	TBCD	ARAP2	GP1BA	SURF4	HGS	MKLN1	PRPF38B	MR1	MOB1A	CPPED1	GUCD1	IQSEC1
ELP2	CWC27	SLC20A1	PSMB4	RASGRP3	ZNF439	TUBGCP6	NSUN5P1	ZNF562	LINC01003	SUPT5H	HEATR5B	EHD3	LMF2	ZNF710	GLIPR1	PRPF40A	IFIH1	ARPC5	FAM157A	GABARAP	MOB3A
MFSD6	STYX	AK2	OPA1	SERPINB9P1	MRPL43	ARL4C	CRTC3	ATP1A1-AS1	DUSP23	DOK2	CD226	LTBP1	LEMD2	ZFTRAF1	PPP1R12A	MIB1	APOBEC3G	MAP3K2	IDS	HERC1	FGD3
ZNF26	RNMT	CD300E	POLR2B	OSBPL10	SEPTIN7P2	RUNX3	TRBC1	EMG1	SNORA57	UBE2Z	LGALS8	DAB2	TAOK2	NOL4L	PHF20L1	GPBP1	RNF144A	RBM5	MDM4	FURIN	RAC2
ZNF621	SS18	ERCC5	MAN1A2	IGLC2	SLAIN1	H1-4	HEMK1	DNAJC16	RN7SKP203	RALGDS	EBLN3P	GNAZ	RAVER1	MON1B	EMB	HMGB1	PLSCR1	DICER1	LCP2	NFE2	NLRC5
TARBP1	MPHOSPH9	LRPPRC	LDHA	IGHG2	REXO4	NISCH	CHD6	RPAIN	WHAMMP4	CD99	TNFAIP8	GAS2L1	SKIV2L	SZRD1	INO80D	DNAJC13	ACO1	KMT2E	SLC2A3	TRIP12	IL6R
SLC33A1	R3HDM1	SYNCRIP	SMARCA5	TLE1	NHP2	SFI1	PEX26	THEM4	ABALON	NPIPB3	LRCH3	SLC10A3	FCHSD1	CAMTA2	PJA2	ANXA1	SCARB2	SPG11	BTG1	ASCC2	FGR
NUP155	GPR183	ZNF800	TES	C11orf24	TAF4B	ASXL1	ATP10A	PAQR8	RN7SL674P	PCNT	ATP13A3	PARVB	IFFO1	VHL	ZNF292	UBXN4	TENT5A	CLTC	ZNF217	AP2A1	VASP
BBS2	PREPL	UHRF2	RPL22	KLF8	PRMT6	SUGP2	POMK	FTO	MS4A4E	CLCN7	G3BP2	LMNA	CD2BP2	GGA3	ATP11B	RSF1	POLH	GCA	RBL2	BAG6	TLE3
MTO1	TERF1	NBAS	EIF3D	FCRLA	DGCR6L	PLCG1	APOL3	NR3C2	RN7SKP255	CCAR2	TLK1	PLA2G12A	CHKB	TBC1D10B	MON2	PPIP5K2	IFIT1	PGK1	ERGIC1	TNIP1	ARHGAP30
FAF1	SINHCAF	HDAC1	BDP1	E2F5	KAT14	POM121	TRABD2A	TIMM10B	SNORD94	AP1B1	TIAL1	DNM3	SCAF1	CTDP1	CYTIP	PIK3C3	SNTB1	USP32	SIRPB1	WBP2	AP5B1
STAT4	GFM1	YWHAQ	COX6B1	CD40	CRY1	HNRNPF	FAN1	CYP4V2	ASGR1	HNRNPUL2	SMARCC1	CD9	SHC1	USP19	ITPR2	CCNH	CMPK2	PLEK	RASSF3	RNF11	IKZF1
ABI2	MBNL2	EIF3CL	GOLGA4	LINC02397	BLMH	IL2RB	NIPAL3	RASGRF2	SNORA7B	INTS11	BBX	USP31	PIP5K1C	NPEPL1	CASP4	REV3L	ISG15	GIT2	PTPRE	CSDE1	MBOAT7
IMMT	CUL1	SRSF7	RPL23	FADS3	SNHG15	HCFC1	TNFRSF25	PDE4DIPP2	SNORA7A	ARFGAP2	ZFX	ARHGAP18	MAP2K1	TBC1D22A	IQGAP2	AP3B1	IFIT5	MCTP2	AGO2	HBG2	TGOLN2
CYB5B	SLC35D1	LUC7L2	PSMD4	IGHA2	LCMT2	NFATC2	NDUFB9	SKAP1	SCARNA16	SNX17	PHKB	FHL1	POLM	ARSA	MYL12A	COPB1	TRIM69	ZNF652	AFF1	NPRL3	MPEG1
HDAC8	ZNF195	HNRNPR	RPS21	IGLC3	TTC12	SND1	CD8A	DROSHA	RNVU1-7	MFSD12	MED1	CTDSPL	TAFAZZIN	FAM193A	BAZ1A	GGNBP2	RSAD2	MYO5A	NUMB	PPM1A	ZFP36L1
MRPS30	ZC3H14	SERPINB6	PNRC2	N4BP3	NAF1	ZNF831	RBM19	NOPCHAP1	SNORA74A	GTF3C1	VPS13A	GNG11	TRIM41	FBXW5	SLC38A2	TM9SF3	EPSTI1	LAMP2	ZNFX1	MARCHF6	NADK
SLC25A26	CPLANE1	HSPA9	VRK1	IGLC1	TADA2A	CDC25B	EMC1	ZNF789	SNORA64	BRD1	ZFR	MCUR1	ATG4B	CRTC2	RC3H2	CLEC12A	OASL	MED13	FTX	PPP1CB	ARRB2
AGK	NCBP2	EIF3H	TCEA1	SLC30A4	MRPS24	PKD1	IPO9	CHRM3-AS2	SNORA48	PLXND1	RAB3GAP1	BMP6	ALAS1	POLDIP3	C9orf72	TMF1	GCH1	ASAP1	NCKAP1L	KAT2B	DOCK2
PCID2	GFPT1	SHPRH	CCT5	IGHG3	CFAP298	VPS51	HERC2P2	UQCC1	RN7SKP71	HSF1	SREK1	PCSK6	DHX16	ARRDC1	SMAD4	VPS41	TRIM5	LPP	EIF4EBP2	PPP3R1	CREBBP
ANKRD36B	AEBP2	DNAJC10	AIF1	IGLV2-14	MRM2	PRR12	TPT1-AS1	DPP4	SNORD15B	CNNM3	SRSF10	ABLIM3	MAFK	MEGF6	PDCD6IP	DEK	GMDS-DT	TYROBP	MYD88	HECTD4	PSD4
JMY	USP14	RALGPS2	H4C5	DENND5B	SERGEF	UBE2I	ATP6V0A2	UXS1	SNORA49	EML3	MARCHF1	ESAM	WIZ	CICP14	PIKFYVE	FGFR1OP2	ACOT9	CPEB4	CYP4F3	ST3GAL1	ALDOA
CA5B	WDR36	HMGN1	ZC3H13	TCL6	PSMB5	PTPRCAP	SFMBT2	GAN	RC3H1-IT1	MIB2	AQR	CAPN1-AS1	UBE2J2	PLEKHM2	FBXO11	ATP5F1E	GORASP1	KDM7A	APOBEC3A	ZER1	PPP1R18
MCUB	RAP1GDS1	PTGER2	PSME2	FBXO10	TRAPPC6A	CD6	YTHDF2	AP4B1	RAD21-AS1	SH3TC1	THUMPD3-AS1	MMRN1	RRBP1	DPF2	CCPG1	BTK	APOL1	ATXN1	APBB1IP	AP2M1	RXRA
GART	C1orf74	RPS26	DDX46	C11orf80	SDHAP3	SF3B3	C15orf40	TCAF2	SNORA12	TMED4	FNTA	ASAP2	BICRA	SIRT7	AGTPBP1	LTN1	MT2A	PPP1R15B	PPP1R12B	UHMK1	ARHGAP9
HMG20A	ERCC8	ANXA2R-AS1	PNN	PKIG	RPP38	MTOR	SIK2	ACACA	RN7SKP9	TSPAN32	TSPAN3	GUCY1B1	LMBR1L	FRMD8	ZNF33A	SMU1	HERC5	KIDINS220	TREM1	AP2B1	SLC16A3
MRPL19	ERLEC1	MAGT1	FXR1	MZB1	SNUPN	SYMPK	POLR3E	UPF3A	MED14OS	ZNF335	TIA1	PKHD1L1	AMDHD2	ARAF	PKN2	HSD17B4	REC8	PELI1	HSPA6	RMND5A	SLC44A2
DGKE	THUMPD3	LINS1	THOC2	IFNLR1	CCDC107	MT-ATP8	CTNND1	GTF3C4	RN7SKP95	RBM15	RARS2	KIFC3	TMEM175	RNF4	PCMTD1	SNX2	TDRD7	LCOR	RTN3	TRAK2	CNN2
RBBP7	NDUFA9	ANKIB1	USP47	IGLL5	LSM2	CORO1B	NOL9	ILKAP	PRR13P5	ARFGAP1	SLC30A7	PEAR1	NDOR1	PABPN1	EDEM3	BLOC1S6	LAP3	NR3C1	INKA2	RETREG2	ITGAL
GUSBP18	ZNF561	SACS	KARS1	LARGE1	TSFM	CAPN15	SNED1	MCM3AP-AS1	SNORA71C	ACO2	DDX42	ARHGAP6	LYPLA2	PMM2	PTAR1	RASA1	BTN2A2	CYRIB	PYGL	ANKRD17	CFL1
ZNF544	VDAC1	YTHDC2	KTN1	IGKV3-20	DHRS4L2	ITGB7	ADARB1	NMT2	SNORA67	METTL7A	CCNT1	TSPAN9	ZGPAT	NCLN	SPOPL	UPF2	CD38	TAB2	PLCG2	UBE2H	CYBA
SYNJ2BP	ZMYND11	ZNF431	PIK3R4	BTBD6P1	ATP5MC1	TBC1D9B	DIS3L2	TSPYL4	SNORA81	SGSM3	DYM	PDGFA	XRCC3	RXRB	PPP4R3A	HEXB	GRAMD1B	LPGAT1	NCOR1	PINK1	ZDHHC18
LANCL1	PEX1	WWP1	HSPD1	PRICKLE1	MRTO4	RNPS1	NCAPD3	MRPS27	SNORA22	MLYCD	S100PBP	NCKAP1	KLF16	FAM168B	APC	CCDC82	TLDC2	TLR8	TACC1	RAB2B	FAM157C
NAA30	BMI1	IPO7	PSMA7	ZBTB32	MRM3	TTC7A	ADSL	ACVR1	RPS10P16	PRPF6	SECISBP2L	PDGFC	VPS16	KCNQ1	AGO3	ATF2	ZNF496	IGSF6	LINC01002	UBALD2	ZFP36
HACD2	FAM98B	ZNF780B	ZMAT2	KCNQ5	CENPX	HLA-DRB1	UHRF1BP1	TAMM41	TAX1BP1-AS1	MAP3K14	GSAP	SH3TC2	TMEM115	PHF2	SCAF8	AP5M1	HERC6	PRDM2	LPIN2	SPECC1	IL16
FBXO25	SCAI	CENPC	RSL1D1	SYNPO	BCDIN3D	RNH1	LINC01588	TTF2	SNORA10	HEXD	CLINT1	TBXA2R	TRIM62	DNAJB1	HERC4	SENP7	PRKCE	ZBTB37	GARS1-DT	PSME4	PNRC1
AFG3L2	DCAF17	TTC37	PPIG	IGHV3-23	DTD2	CS	ATXN7L1	MRTFB	SNORA79B	UBAC2	TAF2	P2RY1	INTS15	PCIF1	TRIM33	SLC30A1	LYSMD2	ST8SIA4	NCOA2	HBM	TMBIM6
NIT2	RRN3P2	PRPF38A	PSMD1	AHNAK2	PCMTD1-DT	IRF3	EIF2B5	POLR1B	SNORA8	VPS4A	CRBN	EGF	LSM14B	SAP30BP	ZC3H11A	RANBP9	FANCA	NCOA3	ADGRE2	RANBP10	LASP1
MTRR	LINC01355	ZNF805	ZBTB1	KLHL14	NUDT9	CLSTN1	PASK	RNASEH1	SNORA71D	SYVN1	UBR1	TWSG1	RBM42	YWHAG	FAM107B	IPO8	NKD1	SOS2	ITPRIP	STOM	ABHD2
COX10-DT	SUCLG2	CCT4	LDHB	C1orf220	MORC4	SMARCA4	ZNF76	CTPS1	SNORA74D	INO80E	SACM1L	PTCRA	WRAP73	BRD3	PTPN12	WDR48	BISPR	NPEPPS	AGO4	HAGH	STAT5B
MRRF	ZNF559	INTS4	FIP1L1	PTPRK	CHKB-DT	SREBF2	LAS1L	ZXDB	SCARNA1	DHX38	MED17	LY6G6F	ZNF692	SLX1A	PURB	SUB1	CHROMR	PAN3	FLI1	ARHGEF12	STAT3
MLLT3	ABCD2	CERS6	IK	BEND4	NOP16	RHOF	TANGO6	HADH	SNORD118	NAGA	CEPT1	P2RY12	ZBTB17	IRF5	ARPP19	C2CD5	SERPING1	SPAG9	STX16	SKP1	UBR4
NEMP2	NAPEPLD	NASP	HSPA4	HS3ST1	NXT1	EMC10	ENOSF1	TDP1	SNORA2C	TLNRD1	CNOT7	SLC24A3	BLOC1S3	ZNF672	WTAP	RABGAP1	RIN2	CASP8	USP4	FAM214B	SBNO2
ZBTB5	GUF1	HINT1	RAN	IGKV1D-39	SURF2	SGSM2	DCAF1	TMEM18	RNVU1-28	PYGB	ZRANB2	VIL1	STK11IP	COQ8B	RGS18	MFN1	RIPK2	WDFY2	MSRB1	NUDT4	EP300
ZNF548	GPR18	ZMYM4	NARS1	PMEPA1	GCATP1	SIGIRR	UBASH3A	CDR2	SNORA68	AUP1	BMPR2	VANGL1	ZNF282	ZNF865	BNIP2	MBTD1	PRAL	PAFAH1B1	FCGR3A	FAXDC2	PLEKHG3
TMX2	GPR89B	SNHG5	TRIP11	MIR4432HG	SERPINF1	ARHGAP17	TMEM138	SAMM50	SNORA50C	DGKQ	CMPK1	SEC14L5	TTLL12	TAPBPL	NFE2L2	TRAPPC11	DTNBP1	S100A6	CDS2	CA1	ARHGAP27
UBE2Q2	CARF	H4C3	ANKRD36BP2	PTPN2P1	FUOM	MTA2	CD27	BICD1	SNORA38B	EME2	LSM8	PCYT1B	ZNF362	GPAT4	CERT1	ROCK2	MAD2L1BP	AHCTF1	FFAR2	TSPAN5	MIR29B2CHG
PCYOX1	ASF1A	COX20	EIF3M	COL4A3	DNPH1	RBM15B	H4-16	WWOX	SNORA26	KIF13B	KHDC4	LANCL3	PPP1R35	NACC1	SCLT1	NGLY1	GPATCH11	USP3	MAX	UBQLN1	HCK
ACAD11	CASD1	LRRC8D	ETFA	VPREB3	CCDC167	HERC2	RRP8	GPD1L	SNORA52	ZNF385A	CBWD5	SPOCD1	CPTP	C2CD2L	C18orf25	HNRNPH2	DGUOK	CD55	TBXAS1	NFIX	CEBPB
DPH5-DT	SPATA5	TMEM87B	CTR9	LINC02245	UBAC2-AS1	CARD11	XPO5	TMEM116	SNORA6	CCDC85C	SLFN11	E2F1	ASMTL	PSKH1	RELCH	UGP2	PNPT1	GPBP1L1	TECPR2	JAZF1	CAPZB
ZNF550	ZNF529	ICE2	EEF1B2	LCN10	CBR3	CUL9	EXOSC10	NSMCE3	SNORA14B	DAXX	ZNF770	TFPI	TSR3	CBX4	TAOK3	MIA2	SOCS1	PARP4	ALPL	FAM104A	INPP5D
TYW1	DNAJC19	TOMM20	SMC4	IGHG4	FLJ38576	NPIPB4	FBXL17	LRATD2	NQO1-DT	ADGRG1	TMEM181	LRP12	SIRT6	MAFB	KLHL24	MIS18BP1	AGRN	SBF2	RALGAPA2	CNPPD1	GPSM3
STAMBPL1	FARSB	TRG-AS1	ZBED5	LIX1		CRTAP	VPS35L	PCBD2	SNORA21	MEPCE	TTBK2	TGFB1I1	KMT5C	SIRT2	HSD17B11	ZNF780A	FBXO6	SMG7	S100A4	ARL6IP1	FLOT2
ZNF483	USP45	RAD50	ATP11C	IGKV4-1		QARS1	METTL16	CLUAP1	RNU12	CLPTM1L	KLHL9	PROSER2	ELMO3	DCAF15	RB1CC1	ATP2C1	EPB41L5	AMD1	FPR2	USP12	RIN3
ZNF383	ACADSB	EXOC2	DAP3	DPF3		SMG1P4	HCST	DHRS4-AS1	SNORA24	HDAC10	SUMO2	CALD1	LTC4S	UQCRC1	PCNX4	UBA3	ASPHD2	SULT1B1	SVIL	ZBTB44	DOK3
UMPS	FRA10AC1	LINC00869	ATP5PB	NPAP1P4		XRCC6	HS3ST3B1	LINC01422	SNORA37	CRAMP1	UQCRC2	SLC6A4		VPS18	TMEM59	TTC1	HLA-F-AS1	MAP3K5	SIPA1L1	DCUN1D1	DDX39B
METTL8	RIOX2	NUP88	COX7A2L	AP1S3		LIMD1	LUZP1	SPIN3	SNORA9	TRADD	TMED7	WASF3		FAM110A	FAR1	SWT1	IL15RA	ELOVL5	HRH2	RALBP1	PCBP1
PPIH	ZNF124	NUS1	PAXBP1	SCN3A		ARHGAP35	ABHD14B	ZXDA	SNORA63D	ERGIC3	QSER1	PDE3A		LRSAM1	LY75	RPRD1A	DBF4B	CSNK1A1	PDE3B	BPGM	PTAFR
LYRM7	PRMT3	CEP78	COX6A1	ABCB4		MAP4	HAPLN3	MRPS18B	SNORD15A	NCAPD2	PIK3C2A	SDC4		RFX1	RAP1A	SAP18	SAMD4A	TMX4	NEDD9	MAP1LC3B	JUNB
TMEM209	PGM3	TBCK	UBL5	PARM1		CRIP1	EP400P1	HLCS	TMSB4XP2	MCM5	PRKD3	ENKUR		STX4	CLN5	MBD4	ETV7	PPP2R5B	IL2RG	DCAF8	C5AR1
ZNF551	RABL3	TAF11	C6orf120	CRIP3		PPP1R16B	KCNC4	EPHA4	RNU6ATAC	COX19	SSR3	PARD3		MED29	FCER1G	SEC11A	KIAA0895L	RPS6KA5	TMEM140	EIF5A	MEFV
PUDP	GPR52	HLA-DQA1	NDUFA13	IGLV2-23		RABGEF1P1	LRIG1	PPP3CB-AS1	SNORA38	XAB2	ZC3H6	SYTL4		SLC12A4	FAM214A	CRNKL1	TRD-AS1	NUP153	HERC3	WDR45	ZNF516
PTCD2	NUDCD2	PRNP	EIF2A	IGLV1-40		CNDP2	LINC01128	CD40LG	SNORA80A	NDUFS2	CEP120	VEPH1		KIF1C	MIER1	CDC40	RSPH9	HACD4	LILRA2	ST13	PIK3R5
LINC02969	DTWD1	ATP10D	SMC5	ZNF860		RPTOR	RFWD3	TMEM192	SCARNA3	PIGQ	TFG	F2RL3		GMEB2	XIAP	ZEB1	HES4	RBMS1	ACOX1	PPDPF	C16orf54
INTS14	COPS8	ZRSR2	CCZ1B	JADE3		PIP4K2B	TTC9	MED9	SNORA18	SLX1A-SULT1A3	CLOCK	RNF208		SLC25A11	TMOD2	PSMA4	SPATS2L	TM9SF2	PPP1R3B	MXD4	MTMR3
SLC25A12	RIC8B	ZNF75D	TMEM87A	FAM88B		NUDCD3	NEU3	FAM153CP	SNORA40	F8A1	DCLRE1C	EGFL7		HMG20B	KBTBD2	USO1	EMC9	MSL3	FAM157B	BMP2K	ALOX5
ZNF577	ZNF248	RBM17	CD2AP	IGHV4-34		ANKRD52	PHC1	COX10	SCARNA20	SPON2	ZNF160	SPX		MIRLET7BHG	ATP6V0E1	ZNF700	RYKP1	SPTLC2	KDM6A	CYB5R3	SIRPA
DLAT	RINT1	ANAPC7	ZNF131	IGLV1-44		KANSL3	EPPK1	PRR3		BMF	ARL17B	GRHL1		FKBP11	GNB4	DENND1B	FNDC11	RALGAPB	N4BP1	PITHD1	ABCA7
GNPNAT1	CHIC1	SLC39A10	AMZ2	TBC1D27P		LAT	ZNF275	TMEM42		ORAI1	ANKRD28	KCND3		PNKD	CDK17	SCYL3	BTN2A3P	SERINC3	IFNGR2	AMFR	KDM2A
RAD1	GLO1	EIF2AK3	N4BP2	TNFRSF13B		ZNF142	GORASP2	KIF5C		UNC45A	ZNF417	SUCNR1		GET4	FOXN2	PDCD10	SMTNL1	TRIM13	SIRPB2	OPTN	GNB2
OTUD3	ZMYM1	APEX1	NOL8	IGHV1-2		CD7	SYNJ2	USP13		NELFB	ZDHHC6	ZC3HAV1L		HDAC3	GDAP2	STAU2	TIMM10	ATP6V1A	MYH10	RAB11B	ITGAM
SRPRB	MANEA	BFAR	USP1	IGHV5-51		GIMAP8	ABT1	FAM153A		SELENON	ZMAT3	ADRA2A		TNIP2	BBIP1	ZNF66	ZNF496-DT	INTS6	PRR13	CHP1	KDM4B
HIBCH	COMMD10	TTI1	UQCRFS1	IGHV4-39		RABL6	PCYOX1L	POLR1C		MAP3K12	ZNF507	HGD		APC2	ZNF117	PPCS	STAC3	SLC40A1	XIST	ODC1	HLA-F
ALG8	PRIM2	MYBL1	TRAPPC3	IGHV3-33		ZC3H7B	NCOA5	TAS2R4		ZNF7	SSBP2	PDGFA-DT		SCAND1	CAPZA2	SPART	EPHB2	RAB31	ZNF445	LGALS3	IFI30
TSEN15	MRPL35	IBTK	DYNC1I2	BHLHE41		TPCN1	SMYD4	PCAT1		MIGA2	MSH6	VSIG2		RAB40C	IRAK4	DPM1	PRLR	KCNJ2	RNF130	VPS28	SLC12A9
ZNF235	ZNF546	N4BP2L1	PARK7	SLC38A11		PIGT	RNF216P1	DET1		VPS11	SAR1B	PLXNB3		KATNB1	MYSM1	STRN3	LINC02033	CEMIP2	CACUL1	SLC38A5	ARHGEF2
SATB1-AS1	ZNF649	CD8B	LZIC	IGHV1-69D		NPC1	POLR3A	TBCCD1		ASB6	KLHDC10	ZNF385D		RTN1	FMR1	PSMB1	RAB1AP1	KIAA0232	EPG5	ILRUN	SIPA1
NKRF	EEF1AKMT2	RUFY3	NEDD8	IGLV2-8		SNRPB	FAM222B	AMIGO2		KLHDC3	NPHP3	SLC8A3		EIF4A3	FBXL3	GALNT1	RUFY4	FNIP1	LST1	METTL9	MAP3K11
KIAA1328	METTL15	EIF1AX	SNW1	IGLV3-1		GABBR1	FARP2	MRPL52		UNK	YAF2	TRIM40		FXR2	N4BP2L2-IT2	MFF	GRASLND	GNAI3	DGAT2	DCAF11	WDFY4
MCCC1	WNT2B	ZNF737	COX7C	MTCL1		MTSS1	RNF157	PRNCR1		MCRS1	ZNF808	MYEOV		TOR2A	ZFP91	TRIM23	LAMP3	STARD5	NBR1	RN7SL3	SUSD6
ECI2	TEFM	H4C4	EID1	IGHV1-18		SLC12A7	ANGEL1	SMYD3		APBA3	PARN	PRKG1		SLX4	ERP44	CSNK1G3	MTND5P28	KDM3A	GLIPR2	STAU1	MMP25-AS1
ZC3H8	ZNF566	NAA16	ZNF844	IGHV3-21		LIME1	COPS7B	C21orf62-AS1		TNFSF12	AGPS	PLOD2		UBOX5	TLK2	PSMA3	FFAR3	KPNA4	GTF2IP4	E2F2	CSNK1D
YARS2	ZNNT1	CCT6A	FRG1HP	MAGED4B		ARHGEF7	XPNPEP3	COA7		CSRP1	ALS2	CLEC2L		PAF1	NDUFS1	PAPSS1	ATF3	ANP32A	PAK1	ISCA1	SLC45A4
SHQ1	FAM3C	VMA21	PDHB	IGLV3-21		ABCC10	STAG3L2	PAIP2B		NDUFV3	NRAS	AR		REEP4	CLK4	HDAC2	OTOF	UBXN2B	HMGN2	E2F4	CTSZ
PRPS2	ZNF573	NEK4	EIF2S2	IGLV1-47		TRPV2	SNRPA	TMTC4		GPAA1	ORMDL1	NAT8B		SLC43A3	FNDC3A	PSMC1	PDCD1LG2	ABHD5	PFKFB3	OST4	BRD2
TMEM263	TRMT5	UBA2	ESCO1	PART1		CEP250	FBXO21	GPHN		OSBPL5	PTPN22	NFIB		ZNF524	TNFSF13B	CCDC47	LINC02068	HIF1A	ADPGK	CDIPT	ATP11A
ANKRD46	MMAA	CCDC50	DUT	IGLV2-11		RNF220	LMF1	ST8SIA1		TSPOAP1	VWA8	IGFBP2		CYB561D2	EFR3A	FAM172A	DLGAP1	IRF2	GTF2IP1	AIDA	LILRB3
MBTPS2	FIGNL1	ATG14	RECQL	IGHV3-7		NOP9	CHAMP1	RHNO1		ZFHX3	ZNF611	PLCH1		MTHFSD	RO60	DAD1	SF3A3P2	AGFG1	HCG27	TLCD4	ORAI2
TUBGCP5	DBF4	ADAM28	TOMM6	IGHV2-5		DUS1L	PPARA	GATB		PREB	RIMOC1	FGF2		ST14	PRKAA1	FAM76B	VSIG10L	INSYN2B	THRAP3	HBD	MVP
LRRN3	THUMPD2	ZNF33B	PSMA6	LIX1-AS1		USP36	DFFA	SLC25A15		TMEM129	DIAPH2	PDGFRA		PER2	RNPC3	CARD16	CXCL10	CYB5R4	GLT1D1	SEC62	TET3
ZNF286A	MTBP	MPLKIP	SCAPER	MACROD2		JMJD7-PLA2G4B	RAD51D	LINC00680		FAAP20	ARHGAP5	MEIS3P2		FMNL1-AS1	ATG3	RBX1	OR52B6	SRPK2	ETV6	VTI1B	PHC2
PLCE1	H3C1	SPCS1	TOMM7	BEND5		ZBED4	SETD6	NBDY		JOSD1	KIAA0586	PLAAT1		EXOSC5	PPP2CA	FEZ2	TMEM72	VAPA	APMAP	PDZK1IP1	MAP3K3
RECK	DPH6	PAICS	POLR3C	STEAP1B-AS1		ARFRP1	ST3GAL3	IL2RA		THAP11	LRRC8B	VEGFC		TCEA2	CSGALNACT2	PSMC6	PTGER4P2-CDK2AP2P2	TOR1AIP2	IFNAR2	TFDP1	PARVG
IQCG	ACTG1P3	EIF2AK4	GSTO1	PDE7B		CENPB	ZNF827	ERG28		THRA	PHTF2	RYR2		CORO1A-AS1	USP33	IDH1	SLC12A8	SKAP2	NFKBIZ	CDC27	IGF1R
ADAT2	ZNF540	RPE	AMY2B	WNT16		NUP62	LINC00205	MCF2L2		IGHMBP2	KYNU	ACCSL		SLC35A2	ZNF397	TSNAX	CARD17	ITPRID2	MIR4435-2HG	TSPYL1	S1PR4
ARMCX5	ZNF681	HDAC9	RNF6	IGLV1-51		FOXK2	LIMD1-AS1	FILIP1L		WBP1	PLPBP	ANO2		ZNRF1	SPPL2A	LACTB	OR52T1P	NF1	CEACAM3	RPIA	SETD1B
XNDC1N	HNRNPA3P9	SLC25A16	PPWD1	CORO2B		AATBC	LARS2	HCG25		TXNDC11	BTBD1	MMP1		BCL2L2	NFE2L3	PNPLA8	HNRNPA1P53	TMEM30A	NBPF14	MAP2K7	SPEN
BOD1	MCOLN3	GOPC	ARMCX3	IGLV3-19		VAC14	NOM1	OR2A1		SLC37A2	SEPTIN11	CDH6		CYTH3	CDC73	SRBD1	LIF	KPNA1	YY1	TPGS2	LRCH4
SLC25A17	UHRF2P1	USP28	SRP14	IGHV3-15		INF2	POLR3D	ZNF749		NOMO1	MRE11			CYP2D7	MBD2	NFXL1	GPR42	CYRIA	FOS	ORMDL3	STK40
ZNF382	CCNYL7	HAUS3	HAVCR2	ZNF667		CARMIL2	GPRASP1	PIGU		GUSB	RPS6KB1			PMM1	RAB22A	VTA1	LINC00487	F5	SCARNA13	GNA12	VPS13D
SUPT3H	RIMKLBP1	QTRT2	TRAPPC4	IGHV1-46		CTSW	PDXDC2P-NPIPB14P	PER3		TERF2	PRORP			RASSF1-AS1	ARMC8	ALCAM	DLGAP1-AS5	TMOD3	SLC25A44	SH3GLB2	IL4R
SPEF2	OFD1P17	LSG1	CD86	ENAM		FLYWCH1	ICMT	SSTR3		ZNF8	CSE1L			RTL8C	ZDHHC17	RPAP3	NUDCP1	HEBP2	SLC15A4	XK	CELF1
GPR82	RNF14P4	POLE3	AHSA1	IGLV3-25		OGG1	DCTD	ZNF793		ARRDC1-AS1	CYSLTR1			ABHD8	PIK3CB	CCP110	CT70	SERPINB1	SECISBP2	ATG9A	RCSD1
SCML1	MTIF2P1	KANSL2	ZNF252P	IGHV3-11		STK25	SNHG12	GOLGA6L9		TMEM219	PUS7L			SOX4	GPR65	GCNT1	MTND3P10	PPTC7	C1RL	Telomerase-vert	FAM120A
LMLN		ZNF490	MDH1	MYO1B		TAF1C	MTHFD1	GPX7		PEX6	DGKH			ADGRA2	PPM1B	LLPH	FAP	IFRD1	PCYT1A	CDKN2D	RELT
OCIAD2		DDX52	GNPAT	IGHV1-3		SLC25A45	JPT2	ZC3H12B		POFUT2	PDE4D			SLC66A1	REEP5	TMX1	CDK2AP2P2	MBD5	CHD7	INPP5K	ITGA5
RFXAP		TMEM243	ADH5	IGHV3-48		TP53	SMARCAL1	NKAPP1		ITPRIPL2	ORC4			TRMT61A-DT	VAV3	GXYLT1	USP41	YTHDF3	TOP1	POLR1D	ACIN1
ZNF280C		TOGARAM1	PSMD7	PLEKHG7		ANKMY1	CACNA1I	LINC00630		FAM43A	SLC25A36			SSPOP	NBN	MINDY3	MIR130AHG	CHMP1B	CHI3L1	CUL4A	RASGRP4
WARS2		SELENOI	ZNF44	FAM177B		DHX30	LINC02210	CCL28		CARD9	CCDC117			KYAT1	ZNF493	ZMYM5	GAPDHP66	GK	ALOX5AP	DAP	HSPA1A
ZNF607		H2AC11	EIF2S1	SOX5		CROCCP2	COMMD7	TRMT61B		EHD4	TMEM168			PSPN	LMNB1	WAC-AS1	DNM1P34	PSMB8-AS1	NCOA6	SUDS3	ZBTB7B
MAGEH1		SRD5A1	DNAJC8	ZNF587P1		HLA-DMA	ATIC	LINC00891		WASH3P	LPAR6			IQCC	ZNF267	ASNSD1	SLC16A12	DNAJC3	KIF1B	GDE1	FAM168A
C3orf52		TXNDC15	NKAPD1	ELL3		SCIMP	CDK5RAP1	GEMIN8		NUDT22	CCNG1			WFIKKN1	EVI2A	CBR4	OVOL1	STRN	PLEKHB2	DDI2	NCF4
PIGP		RPS27L	MORF4L2	LINC01857		GTF3C2	MAL	VSIG1		SRC	RNF138			TEN1-CDK3	PLEKHA3	SMS	NEUROD4	TRAPPC8	ARL17A	ZMYND8	SLC19A1
FZD3		ZNF75A	VPS50	C1QBPP2		FHIP2B	DEGS2	SUGT1P4-STRA6LP		DUSP28	ORC2			GPC2	RB1	SUMO1	LINC02721	PPP3CA	ERV3-1	RSU1	INPP4A
NUBPL		COL10A1	RARS1	IGKV1-17		LRRC14	PLCL1	SUGT1P4-STRA6LP-CCDC180		GTF2F1	NBEAL1			PDXP-DT	ATG12	TTC33	FAM230D	UBE2J1	REPS2	ZDHHC2	ADAM19
B3GLCT		MSH3	CEBPG	TNFRSF17		SUMF2	MRPL10	MMAB		FDPS	SLC30A6			CLCN2	STXBP3	HSDL1	MIR7515HG	GLRX	RUBCNL	CIZ1	NAGK
CDIN1		TLR7	ZCCHC7	COLCA1		PKD1P4	TTC34	STPG1		PSMC4	ZBTB47-AS1			ITPK1P1	DYNLT1	PRELID3B		RSBN1L	LILRA5	EMC3	BTG2
ANKEF1		ZNF778	TIMMDC1	MTND5P5		FAAP100	GNE	CLIC5		RECQL5	SETD7			DISP2	SPAST	TRIP4		MPZL3	CCNJL	TMCC2	CHST11
ACVR1C		ZNF136	SDCCAG8	IGKV1-8		SLC25A5	LCMT1-AS2	SPON1		NAA10	PSMA1			C16orf86	DSE	ATP6V1D		JADE1	LRRC4	PCMTD2	AMPD2
ZNF30		PLIN2	CCDC91	LINC01013		MOGS	SLC41A1	DPY19L2P2		TAGLN	TRAPPC2			FOSB	RRM2B	BLOC1S2		NEK7	CHTOP	DCAF10	ANKRD13D
ASAH2B		ZNF841	UNC50	BCL10-AS1		COG8	NHEJ1	CASP6		CC2D1A	ZBTB43			PARD6A	FAM199X	SNRNP48		SLC35F5	BTN2A1	PTPRA	SHKBP1
		STK39	ZNF622	SYBU		RANGAP1	ACVR2B	CLYBL		LINC00299	FAM102B			ZMYND10	ARL8B	COX7A2		CCNG2	PCGF3	CHMP4B	SQSTM1
		GPALPP1	EEF1A1P5	TIMP3		MRNIP	CXCR6	ZC4H2		STUB1	USPL1			PCBP2-OT1	RHOT1	TVP23B		H2BC20P	TMCC3	H3C10	PBX2
		DNAJC21	TARS1	IGHV1-69		HMGXB3	BDH1	SLC25A4		NPIPB13	PIGN			PROCR	PPP2R2A	ATG5		SEC24B	SLC9A8	RNF14	STXBP2
		CDKN2AIP	ZKSCAN5	ILDR1		PLSCR3	KNOP1	SELENOM		ACAD8	HAUS6			RNASEK-C17orf49	SNX6	NKAP		MFSD14B	HIP1	ELOB	DNAJC5
		MRPL30	PPP2R5C	TCL1B		HARS1	TIMM23B	ATP6V0E2-AS1		SLC35E2A	TM7SF3			COL11A2	NMI	HAT1		TMEM170B	GNG2	TAL1	WAS
		RGPD5	AAGAB	GLYATL1P1		BRF1	TTC9C	TRAF3IP1		CUL7	ECD			TMEM108	ACER3	RNASE6		CHMP3	ATG7	SLC14A1	SECTM1
		RBM48	RBAK	IGHV4-4		SPPL2B	SETD4	TRBV20-1		TMEM179B	MTHFD2			RPS19P3	OTULINL	SLFN12		RNF145	ERO1A	GID8	CEBPD
		RPSAP58	PSMC2	IGHV4-61		CEP104	SLC20A2	PTPN14		RNGTT	SIKE1			FAM83D	UBE2K	P4HA1		CPQ	BID	PRDX5	HK3
		ARMC10	CHMP4A	SCN4A		RRP7A	MGMT	SNHG4		SURF6	SMAD5			HTRA4	CBWD3	EAPP		IL1RAP	CYREN	ZRANB1	ITPK1
		ZBTB21	ZNF440	IGHE		GOSR1	SIMC1	CTAGE7P		NPRL2	BTF3L4			MCCD1	APPBP2	ZKSCAN4		CC2D2A	SRSF4	PRR5	MAN2A2
		BTLA	NDUFC2	IGHV2-26		INPP5B	RAD52	ZNF599		CD99L2	CBWD1			SRMP3	DECR1	TWF1		TTN-AS1	USB1	DCTN4	CD14
		PRPS1	UFL1	IGLV8-61		ZSCAN25	TMEM9B-AS1	MTMR8		RPUSD1	POLI			RN7SL748P	TOPORS	ZNF254		RTF2	PELI2	ANXA7	TBC1D14
		ELP3	SNRPD2	IGHV3-49		MORC2	MSTO1	FBLN7		PWWP2B	NHLRC3			SPR	PEAK1	ANAPC13		FHIP2A	C6orf89	MFHAS1	CFP
		CEP290	NT5E	GPM6A		ZNF767P	BACE1	CLDN20		AMT	TAPT1			CHST8	MCM9	GABPB1		OSBPL11	ABCC5	RHBDD1	CDK13
		SNRNP40	NOP58	TSBP1		RPS6KA4	KLHL3	PITRM1-AS1		INO80B	FNIP2			RPS11P5	STAM2	CEP83		NFYA	C2orf68	OXSR1	ATP2B4
		DENR	RNF181	CCDC187		POLR1A	GTF2IRD2	ZSWIM5		PDK2	TSN			ENPP7P8	PIAS2	ZNF182		SUPT20H	PLP2	TUBB4B	CMIP
		GZMB	POLA1	IGKV1-6		ST6GALNAC6	GOT2	AMOT		PQBP1	KPNA3			RN7SL502P	TRIM24	PPID		NUP58	SORT1	SLC48A1	FOXN3
		CMC1	CWF19L2	IGHV1-24		NF2	FARS2	CACNA1C		UAP1L1	LARP4			SDC1	ZNF776	SMIM8		FBXO38	UBQLN2	POC1B	MGRN1
		RGPD8	DHFR	IGLV7-43		GPS1	ZNF70	KCNC1		NEIL1	MAPK9				SEC23A	IMPA1		MCMBP	NTNG2	PA2G4	KLHL21
		CACYBP	NDUFA4	IGLV7-46		HYOU1	SNPH	ASTN2		LINC03009	LIN7C				MTM1	C1GALT1C1		RAB11A	MTF1	CDYL	RGS14
		ZNF699	SDAD1	IGHV3-53		RNASEH2C	DHRS3	FAM171A1		FBXL12	ERLIN2				ZNF81	INSIG2		PLEKHM3	TNKS	EIF1B	FNBP1
		ZNF41	BARD1	IGHV5-10-1		HIVEP3	TMEM147-AS1	EDA		EMD	EIF3J				GALC	KRCC1		BCAS3	MFSD14C	NFIA	MAML1
		ZNF84	PAIP1	GLYATL1B		MIR3667HG	NDUFA3	METAP1D		NMRAL1	AMMECR1				SGTB	TXNDC17		SOAT1	USP10	GPS2	DEF8
		ACTR8	GTF2E2	IGLV4-69		BAHD1	DTNB	TRBV19		RAD9A	SYPL1				STK38L	METTL25		KRAS	CEP68	UQCR11	ABR
		ZFP62	NIFK-AS1	PRAMENP		MDH2	RABL2A	TAS2R3		TTC22	SLC30A5				NAB1	INTS6-AS1		TXNRD1	GIGYF2	B4GALT3	KDM5C
		USP53	NDUFS3	IGHV3-66		RAI1	PIGL	SRP72P2		CTBP1-AS	ANAPC4				ACSL3	CEP162		RAB5IF	TMCC1	SLC7A5	H2AC18
		CYCS	CEBPZ	IGHV3-73		TMEM229B	NPIPA9	PRKN		FIBP	SPDYE2				ETFDH	DNA2		FOXJ3	MLKL	PNP	IRF1-AS1
		AASDHPPT	FAM114A2	OR2G6		STMN3	RLIMP1	TRBV5-1		ACD	SCP2				PSMD6-AS2	TXNDC9		ADAM17	CSF2RA	CNOT6	RAP1GAP2
		GCNT2	THAP9-AS1	IL12A		SARM1	ARHGAP32	SPIN2B		POLA2	ANXA4				SEC24A	RBBP8		IPMK	AMPD3	WDR13	MECP2
		INTS2	ZNF79	IGHV6-1		CIB1	MTA3	TACR1		CNTROB	SLC30A9				KANSL1L	CDK7		SUPT4H1	USF1	FIS1	DGLUCY
		CDKAL1	VAMP5	LINC01342		ACTR1B	C2orf42	CENATAC-DT		PLCD1	RGPD2				COX15	DSN1		EXOC8	LINC00963	AKT1S1	KLC1
		DST	MRPS7	IGHV3-13		FASN	NAV1	RPL7AP48		MYO1C	HS2ST1				MINDY2	POMP		FGD4	PRDM1	HECTD3	UPF1
		CZIB	MRPL3	MEX3A		H4C11	FHIT	NEPRO-AS1		SLC39A11	ENTPD7				SESTD1	ZNF763		ARNTL	ZNF107	RPA1	DHX34
		DDX20	MEA1	IGLC7		SYNGAP1	DTD1	NPAS2		INTS9	FANCD2				EXOC6	CCDC59		CNNM2	MAPRE1	AHSP	HSH2D
		WDR75	GTF2E1	IGLV3-10		MAD1L1	IFT172	C21orf62		LILRB4	NIPSNAP2				SRP54	KRT8P12		HMGCR	SLC36A1	UBL7	MAU2
		CHCHD7	ZNF765	IGLV6-57		MGAT2	AOPEP	TRBV29-1		MVB12B	ARL2BP				GPD2	THAP1		PSME3IP1	HERPUD1	GATA1	C5AR2
		TDG	ERH	IGLV5-45		PDPR2P	AXIN2	ALKBH2		PLD2	SIRT5				RBMXL1	SF3B6		ZYG11B	ARL11	TFDP2	TBL1X
		PNISR-AS1	DRG1	CCDC144NL-AS1		PEA15	HOMER2	TRAV8-2		NT5C	PSMD12				MPP7	ECT2		ASPH	CXorf38	GFOD2	WWC3
		GZMK	C1orf52	IGKV1D-8		HEG1	SH2D1B	ADTRP		RCE1	ZSCAN32				RSPRY1	PMAIP1		EMSY	TNFSF14	MYL4	KHNYN
		STX18	C17orf80	IGHV5-78		EXOSC6	ALDH18A1	OR4D1		IQSEC2	CSTF1				CHUK	TIMM8B		PXK	TANC2	UBALD1	GTPBP1
		SLC39A8	PLRG1	IGLV9-49		CROCC	PXMP4	TRBV6-5		NUTM2G	RAB3IP				CIR1	CDADC1		OSTF1	ATF7	TBC1D22B	IRS2
		NAA35	SLC35B3	BMP3		ZCCHC14	HSD17B7	IATPR		ZNF629	ATAD1				ID2	GIN1		ZNF281	MPZL1	RGS10	ARF3
		NDUFB4	TMEM258	IGHV1-58		ASB1	FAM216A	ADAMTS4		CDKN1C	SLC9A6				FAM217B	EID3		SYNJ1	TMEM165	CISD2	MARCKS
		EXOSC1	ZNF830	IGKV3D-20		MUS81	PLAC4	TRAV9-2		TMEM202-AS1	AGL				NT5C1A	TMEM60		NRBF2	MXD3	GCLC	MAP2K2
		ZNF43	TTF1	IGKV5-2		ING5	FAHD2A	MTUS1		DXO	RUFY2				UGCG	MTMR7		H2BC18	QPCT	DNAJA4	DGKD
		INPP5F	HCG11	IGHV4-28		MIEF1	FITM2	LINC01725		PLCB3	LCLAT1				ABHD13	KNSTRN		SELENOT	TNPO3	BRK1	IER2
		CHML	MFAP1	IGLV1-36		PIN1	VAC14-AS1	TRBV5-4		SMAD7	TM2D1				RNF139	ZC3H12C		TMEM14EP	ARSG	ASH2L	RGS19
		TRIM59	LY86	UTS2B		ANO9	PLXDC1	TRAV8-6		GPATCH3	ZNF326				ITFG1	RMDN2		FAR2	USP38	FAM20B	DUSP6
		ATPAF1	CES1	RPS19P6		RUSF1	PDP2	XIAPP2		ZNF777	INIP				CLIC4	PTS		RP2	BCL2L11	FRMD4A	RGL2
		ITGAV	GNL2	IGHV3-20		COG4	SLC4A5	ATF4P3		CENPP	L3MBTL3				STK26	PLA2G4A		HADHB	RNF114	DESI1	TUBA1B
		RASGEF1B	NMD3	CLEC20A		DNAJC11	NRIP2	MDS2		INCENP	MED21				ATP8B4	ZNF20		VTI1A	FCAR	ABCC4	GAS7
		PARGP1	ARMCX6	IGLV3-27		RMND5B	ZKSCAN3	FAM86EP		PDE4A	TIGAR				MMADHC	BTBD8		KATNBL1	NRBP1	MAP4K5	RBM23
		TP53RK	GTF2F2			IVD	SLC4A8	NT5DC1		DLG4	CALU				MMGT1	HSP90AB4P		VAMP3	DEFA1B	AP2S1	ATP6V0D1
		MRS2	SARNP			FAM118A	DDX31	TRAV12-2		NUTM2E	VKORC1L1				LIN54	KIF11		TLR5	RUNX2	IFIT1B	SULF2
		MICOS10	PET100			PRMT7	PLEKHB1	OR1X5P		UHRF1	EEA1				GMFB	CKS1B		TDP2	CCDC93	PLBD2	CBX7
		LINC00662	NSRP1			DDX54	DHX35	LINC01284		NRBP2	METTL4				FOCAD	LINC00216		DYNC1LI1	TTPAL	LNPK	PIM2
		RNF7	UQCRH			APRT	CSKMT	TRAV26-1		PTGIR	WHAMMP1				VAMP7	SYCP2		RAP2C	ZNF814	PTMS	HDLBP
		ZBTB14	PYURF			RASA4B	TCAF1	LINC02754		ZNF628	EMC4				ZSCAN30	XRCC4		BTBD7	FAM120AOS	ARL4A	TBC1D1
		NIPA1	PIGY			PIK3C2B	BTBD18	CDON		TRPT1	METTL14				ZNF429	ANKRD49P1		MAP2K4	MYLIP	STIL	SIK3
		OARD1	COPG2			DGCR8	BACE1-AS	KLHL32		NICN1	UBE2E1				BCLAF3	BUB1		ARHGAP19	BECN1	H3C4	WWP2
		ZNF766	ZNF782			YARS1	MFGE8	GPR179		RUSC2	MMS22L				SLC46A3	POLQ		GPR141	CST7	GID4	OGFR
		CLCN5	COMMD3			CALHM2	TNFRSF10D	LINC02731		C19orf47	LINC01232				SLC35A5	ING2		MTMR6	LEPROT	MRC2	CCDC69
		PRPF39	ZC3H15			ZNF395	MAP3K9	ARL4AP1		CACNA2D4	FAM149B1				NAPG	PARPBP		FAM13A	TUBGCP3	ESPN	TACC3
		CCR5	ABRACL			ALDH16A1	CYB5RL	TRAV29DV5		LINC01465	CYP2R1				COQ10B	ANLN		RNF34	GABARAPL1	PABIR1	BICD2
		RRP36	TMEM208			KRI1	CENPO	MSX2P1		TSTD1	TIFA				ADAM9	GAS2L3		HEATR5A	GAB3	PHLPP2	RNF19B
		CNP	TMEM14C			KIF3B	RBFA	TRBV7-9		NIPAL4-DT	ZNF585A				BTBD10	ZNF222		FEM1C	TRIM21	H1-0	ELF4
		GZMH	RNF113A			NOP56	ZBTB12	TRAV13-1		CHTF18	CNIH1				JKAMP	CLEC6A		HSPBAP1	ANKHD1-EIF4EBP3	ALAD	RBCK1
		PTK2	MRPS15			LSS	ARHGEF5	NUDT10		MAPK12	OMA1				VIM-AS1	RANBP17		PSTPIP2	STAMBP	RMC1	NUP214
		DARS1	PYM1			LRRC41	APRG1	HYKK		MMP17	C5orf15				ACTR10	COL24A1		RAB1A	ZNF333	TTL	CRISPLD2
		AK3	OSTC			TRMT2B	ARRDC5	TRAV17		ZSWIM9	ZNF484				CBWD6	SHCBP1		PAPOLG	NXPE3	SMIM5	TPD52L2
		TMEM218	SSB			IL21R	POLR2J4	TRBV27		C6orf136	NDUFA5				RNFT1	CDKN3		PGM2	RTEL1P1	PCTP	TRIM8
		ZNF600	PHF5A			ATP13A2	OTUD7A	TRBV6-1		SLC29A1	PDK4				SPRTN	HMGA2-AS1		TMEM167B	GMPR2	LSM12	PLEKHA2
		PSMG2	MMUT			SLC2A4RG	ZBED3	HOXB-AS1		NID1	MED6				ATP6V1H	OR7C1		RAB5A	PSMB3	CA2	CHD8
		ARL14EP	POLR3K			SLC2A6	GAL3ST4	ISM1		FAM189B	GZF1				ARL15	NKAPL		KLHL8	CD300LF	DYNLRB1	PDPK1
		SLC35B4	SBDS			IFFO2	SSBP3-AS1	TRBV3-1		CPAMD8	SREK1IP1				OAT	TRAPPC3L		GOLGA7	TRIB1	RGCC	SEMA4A
		SLC12A2	LINC01881			POLR2J2	ADHFE1	TRAV21		WDR86	SGK3				VPS26A	PLK2		PPP4R1L	TMED8	SLC25A38	EDEM1
		KPNA5	KIF20B			WDR59	CAMTA1	TRAV13-2		PLA2G15	SLC39A6				KIN	FAM72B		SLC49A4	IL18RAP	CLPB	CALCOCO1
		UXT	CEP152			LETM1	KDM4A-AS1	TRBV18		TPPP	ASB3				SMG1P2	MTFR2		MPHOSPH10P1	DHRS7	RAP2A	PANK2
		GLT8D1	C11orf98			TENT4A	SLC25A23	PRRT1		NMUR1	UBR7				SOCS5	NF1P8		LAPTM4A	NUDT16	ZNF346	RAB43
		FUCA2	C8orf76			NEURL4	MKS1	KTN1-AS1		BEND3P3	ZBTB6				STARD3NL	CDK1		TMLHE	PPP1R3D	SLC7A1	GSN
		EHBP1	CPNE8			TRMU	TMEM176A	TRAV27		MPND	COMMD2				TPK1	RNASE1		ACP3	CYTOR	ZFAND4	CSNK1G2
		RALA	RBM34			SNHG17	ZNRD2-DT	TRBV12-4		GSTM4	CHM				POLD3	ANKS1B		MCC	IL1B	NINJ2	NADSYN1
		PPA2	RWDD1			VPS52	BAG3	TRBV10-3		ATF5	PIGF				BCL2A1	EIF2S2P3		FCGR1A	UBE2G1	GET3	CAMK2G
		NIP7	CFDP1			CENATAC	NR1D1	TRAV23DV6		ACADS	LINC01409				CLEC4A	VPS26AP1		KIAA0825	IL1R2	SELENOK	RREB1
		PLPP6	POLE4			RRP1B	NSG1	TRBV6-6		NFKBIL1	ANKRD49				SLX4IP	LOH12CR2		OSER1	MTMR1	RFXANK	VPS53
		PM20D2	STEEP1			EHMT2	DIP2C	DOCK9-DT		PUSL1	HMGXB4				ANKRD50	TNRC6B-DT		ARF4	SNTB2	COPS3	ZSWIM8
		ZBTB10	MANF			FUT11	CCDC180	TRAV38-2DV8		DLG5	NAPB				MOB4	TIGD4		CMTM2	ZNF398	CDKL1	LPCAT1
		ZNF197	COMMD6			PLCH2	CEROX1	C2orf50		THAP3	UCHL5				ZNF230	KCNMA1-AS1		CDK14	PWWP2A	UBE2E3	STK24
		UTP3	SNX4			ADGRG5	C1orf109	RASGRF2-AS1		WASH9P	RHOU				HSD17B12	H3C14		FASTKD5	C3orf62	TGM2	RTN4
		FASTKD1	OBI1			CENPT	LINC02693	THOC3-AS1		CCDC200	ESD				SLF1	CHURC1-FNTB		UBE2A	CSNK1G1	ENTPD5	NACC2
		EI24	HENMT1			WRNIP1	FOXP3	FGF9		ARHGAP33	CRIM1				LINC01176	BEX1		GPAT3	WLS	NELFE	GUSBP11
		ZNF836	BRCC3			PPM1G	MMACHC	TRAV25		PPP1R16A	H2AC8				GSKIP	ZNF705A		PHTF1	SLC22A5	NUTF2	RALY
		CCDC7	PSMD10			PHACTR4	SPDYE5			TM7SF2	NDC1				GBE1	KCNT2		CDC123	VAPB	DNAJC6	SH3KBP1
		RIPK2-DT	CALHM6			RTL10	OR2A42			POMT2	DSTN				TRIQK	CTAGE3P		RAB33B	H4C14	TIMM17B	CAPN1
		ZNF714	THYN1			ELOA	DRC3			CEP131	EIF4E				GINM1	HSPD1P6		APH1B	DOCK4	NME4	PDLIM7
		TRGC1	LARP1B			CES2	SLFNL1			POMZP3	HMGCS1				FPGT	AFF2-IT1		FAM177A1	TMCO3	ACP5	HIPK2
		FAM162A	SNRNP27			LTO1	NAIPP4			ASB16	TRAPPC13				ARMT1	LINC02315		CARD6	MBOAT1	PBX1	TUBA4A
		UTP4	CNTLN			ACBD6	WWC2			ZACN	GGPS1				BRCA1	LINC02897		RRAGC	FCGR1BP	GALNT6	PGAM1
		ZSCAN12	SNRPB2			PRKRIP1	ARMCX4			NNAT	SHTN1				EMC7	RN7SKP47		SIAH1	ADIPOR2	TPM1	CTSA
		EFL1	AUH			NDUFS7	KHDC1-AS1			YRDC	YIPF5				SCRN3	LINC02489		TENM1	TMEM272	UROD	MFN2
		WDR61	CWC15			DRG2	LANCL2			UQCC3	PACC1				MGME1	FAM110D		PTRH2	SRGAP2B	IFRD2	PPM1F-AS1
		ZNF45	ZNF441			ERCC1	CSTF2			TMEM53	FANCI				C4orf33	RNY3P13		CNEP1R1	ABHD4	NDUFB10	MMP9
		AP1AR	INTS13			ELAC2	SMIM11			LYRM9	NDUFAF7				ZNF354A	GGTLC5P		SFT2D1	HPSE	SLFN14	EXTL3
		NSMCE1	MPHOSPH10			VPS33A	TMEM25			PRSS33	HCFC2				C1orf112	ZNF560		ANXA3	MTARC1	SLC25A51	TRAPPC10
		ASCC1	ZNF615			GMPPB	NPTXR			GATD1-DT	WDR5B				RNF217	LINC01046		CD58	DSC2	H2BU1	CPSF7
		DOK6	MRPS31			ENTPD6	BCAS4			HCFC1R1	ZBTB26				RNASE2	EGFR		B3GNT2	JPT1	NEDD4L	JARID2
		CMAHP	CCDC146			ZNF783	HHAT			ZNF296	C1orf21				HGF			TSPAN2	CYP1B1	POLR2J	RUNX1
		CMC2	FKBP3			ASPSCR1	LINC02175			KNDC1	NUP54				RAMAC			LAMTOR5	PPM1D	RNF5	GDI1
		KRBOX5	KATNA1			PTPN9	TRIM16			NR4A1	FER				TATDN3			MARCHF5	ADM	KDM7A-DT	GTF2I
		SMN2	COPS4			LINC01089	ZNF433			AP4M1	CRYZL1				MTND4P14			YIPF1	SEC24D	MACO1	PRAM1
		TSTD3	ZNF92			P2RX4	TLE2			PPP1R26	ZNF100				BCAT1			GALNT3	CSGALNACT1	TRIM10	PADI4
		ZNF436	ZNF627			MYBBP1A	GRAPLDR			ADAT3	CCDC144A				CCDC126			ANO10	SLC22A4	CCDC124	PACSIN2
		CYSLTR2	HNMT			TRIM35	NPR2			RTL8A	MKKS				DNAAF11			KIAA0753	CSTB	PRPSAP2	SEMA4B
		HLA-DRB5	TBCA			STIP1	AGMAT			DNLZ	MRPS10				NAMPTP1			RNF175	HHEX	MFSD2B	DEDD2
		ABHD10	IFT57			ABCF1	WDR54			QRICH2	TMEM69				SLC10A1			MAK	ZNF200	KANK2	TRIM27
		WDR3	DONSON			SBK1	LOXL1-AS1			CLIC3	GOLT1B				C1D			GK3P	RNF185	CAPN5	MAPKAPK3
		UTP18	PSMD14			ULK3	CBR3-AS1			DENND6B	FAM118B				ZFAND2A			VCPKMT	CERS5	GPR137	PRMT2
		MOSMO	RACGAP1			UBFD1	ADAMTS17			BCL2L12	ZNF140				RBP7			LIPN	SDHD	H2BC7	CANT1
		PMS1	INTS12			ZSCAN29	NCR3LG1			FANCG	POT1				MTCO3P11			APTR	DHRSX	PPME1	G6PD
		GZMA	EMC6			VIPR1	SRD5A3			LGR6	SEPTIN7P13				CALB1			ST3GAL6	MTMR12	MYG1	ARHGEF11
		ADPRH	GCNA			PDCD11	LINC02912			MGAT3	ZNF468				MED31			GSEC	BAZ2B-AS1	H2AX	EPS15L1
		RAB12	TIGD7			DDX19A	TCEA3			TRIM7	PGBD2				DCBLD2			KCNRG	EAF1	CDK8	CD68
		TM2D2	NDUFA1			MYO19	SPIN2A			RHOXF1P3	NEDD1				CC2D2B			MTCO1P11	BRD8	RIPOR3	PPP1R10
		ZNF605	RBM12B-AS1			SSRP1	TULP3			VPS9D1-AS1	UTP23				NAT1			FBXL13	MIR646HG	SLC18B1	CTSH
		DAAM1	CDKN2AIPNL			TTC31	MECR			DHCR7	ZNF277				IL18			SPRY3	LRRC37B	GYPA	PGAP6
		PTPRO	SS18L2			PPRC1	DUSP14			UICLM	KCNJ13				ZNF137P			ZNF674	SGMS1	MKI67	LPAR2
		GPN1	LSM3			ZNF213-AS1	HNRNPRP1			BMP1	ATF1				ZNF396			ABHD12B	SEC23B	LEPR	RAB37
		RAD17	ZUP1			CDK10	SWINGN			SYP	ENPP4				USP50			LINC02656	CDKL5	CTIF	CARS2
		TARS3	TYW3			AAMP	ZNF233			CCDC157	TMED7-TICAM2				DDX10P1			ADCY10P1	WDR20	PLEK2	NFKBIA
		PCNA	ZNF138			PELP1	NANOGP4			TAS1R3	UEVLD				FAM151B			SEC61A2	FAF2	LNX2	RAB24
		DOCK7	ARL13B			HNRNPAB	NLGN2			C17orf97	DTHD1				VLDLR			LYRM1	RILPL2	H2AC17	RHBDF2
		OLA1	COPS9			ZNF580	RNFT2			PC	COG6				AK4			ETFBKMT	POLR2C	ITSN1	TSPO
		KLRB1	APLF			HIGD2A	CPLX2			COL8A2	SMG1P6				ICA1			HECW2	IL1R1	SLC6A9	SIGLEC9
		HTATSF1	FANCL			TMEM120B	RN7SKP23			SMG7-AS1	BBS4				MAPK6P3			GOLGA5P1	LINC02887	TNXB	BSDC1
		KIFBP	EAF2			NOC2L	ZDHHC11B			ACOT11	MIR181A1HG				CORIN			GNRH1	TOB1	CMAS	PFKFB4
		ALG10	CCDC15			NELFCD	SARDH			DPP9-AS1	CEP20				MTFR2P1			SYCP3	CCDC71L	RAP1GAP	TMEM43
		IFT80	ATG4A			PSMB2	DLEU7			PDGFRB	TAF9B				RNASE3			RAD9B	PI3	MRPL53	HM13
		SMG1P7	BBS7			INTS5	TTC24			FRMPD3	ZSCAN26				CLEC9A			AMN1	SRP19	C9orf40	HSPA5
		MED27	ZNF32			TAB1	GTF2I-AS1			INKA1	BMS1P1				RPS12P3			OMG	LINC02649	SLC43A1	F11R
		ZNF250	TAF13			PTGES2	ALOX12P2			LRRC3	RSC1A1				RNF14P1			EIF4EP1	CEP43	CR1L	HK2
		MAK16	NDUFS5			MED24	PDE6B			THAP8	MTERF1				COQ10BP2			SEC63P1	TCEANC2	FAH	TRPC4AP
		NOL10	PHF7			BICDL1	C10orf143			CDRT4	MIR30DHG				ACAP2-IT1			GSTO2	PEX19	MYBL2	CFD
		EXOSC9	ROMO1			GTF3C5	KALRN			ANKLE1	SVIP				B3GALNT1			PRDM5	SRGAP2C	NT5M	CAPNS1
		METTL6	WDR53			POLR3H	CAND2			CLDND2	SETMAR				RXFP2			DPY19L4P1	XPC-AS1	ZNF653	SMG5
		MED10	MARCO			DDX27	TCTN2			MMP23B	BRCA2				OLR1			ATP8A2P2	NIPA2	KEL	TRAPPC14
		SLC2A13	SNRNP25			AGAP3	ATXN1-AS1			MYL6B	SLC25A13				CHP1P2			DLGAP1-AS2	BTNL8	MOSPD1	ATF4
		MSANTD4	COX17			PRAG1	ERICH6-AS1			RPS10P5	GOLGA8O				TPI1P2			RPL21P123	ING1	IFT52	H6PD
		ZNF234	COMMD8			FCGBP	FAM66D			IL9R	SMN1				ANKRD36BP1			OSMR	FUT4	TMPRSS9	KSR1
		TTC27	POLR2K			REX1BD	OR2A9P			NTN3	MSMO1				RNGTTP1			HAUS1P1	CNTNAP3C	FHL2	EMILIN2
		DBR1	UGGT2			ZNF263	RPL7AP10			C19orf84	TMTC3				LGSN			HYMAI	LINC00954	GADD45A	TPST2
		SMIM15	RPL23AP7			VARS1	GAMT			CARMIL3	GLCE				PKN2-AS1			IHO1	IAH1	POMGNT2	ZDHHC7
		DCP1B	FBXL19-AS1			EEF2K	LINC02520			BPNT1	C12orf29				RGS13			MS4A3	LTF	SHISA4	HEXIM1
		EPHA1-AS1	ZNF569			ABCF3	LINC01569			LAMB2	GTF2A2				LINC01765			CDH26	LHFPL5	C21orf58	GAA
		HOPX	UPF3B			TSPAN17	CACNA1H			PODXL2	RAB9A				OR52L2P			MAB21L3	ATP6V1F	SFRP2	APOL2
		ZNF347	HMGB1P6			HERC2P9	SLC5A2			EMILIN1	UBE2V2				LIPJ			ANKUB1	PKNOX1	DOHH	ZNF587
		HAS3	PRDX4			TRAM2	ARHGAP44			GRIN3B	FBXO48				FAM9C			MTATP6P11	CHRNB2	POP7	SCAMP2
		MCM8	TMEM256			CLCN6	PLEKHG5			PHB1P6	B3GALT2				UTS2			BTF3P12	PAM	KCNH2	KIAA0930
		PGAP1	MAGOH			XYLT2	PMEL			CYP4F22	RGPD1				CRISP2			NFE4	TMEM273	BCAM	ARID3A
		DNAJC24	ATP5ME			SPOUT1	FUT8-AS1			QPRT	KATNAL1				TET2-AS1			PIWIL4	TMEM120A	SHISA7	NFKB2
		ACSM3	COX16			ABCB8	TMEM241			TMEM191C	EML6				C2orf66			TCN1	NQO2	AQP1	NARF
		RRAS2	CHCHD1			ABTB3	ACKR3			LINC02449	CXCL8				LVRN			TEDDM1	SYAP1	ST7	TOM1
		NBEA	HSPE1			PVRIG	ALK			CLBA1	ZGRF1				HSPD1P10			MTND5P2	CCZ1	POLE2	PSMB10
		ADAM22	SCARNA9			MAGED2	KRT73			BAIAP2L2	RAVER2				HMGB1P1			SCAT8	DNTTIP1	SHLD1	ACAA1
		C12orf4	MRPL13			CFAP410	FAM66B			PLPPR3	HCCS				GVINP2			MYRIP	NDRG3	PCSK1N	WIPF2
		FAM220A	NETO2			IDH3B	FRMD5			PRSS30P	ZNF225-AS1				TRPM8			TPRKBP2	PFKFB2	STEAP3	SIN3A
		NUBP1	ZNF596			SMPD3	HTR6			CCDC183	POC5							SIRPD	LHFPL2	MAMLD1	XYLT1
		SNRPC	WDHD1			SOGA1	KRT72			CORO7-PAM16	RFK							ADGRG2	IL18R1	ATP1B2	ACTR1A
		IQCB1	CETN2			AGAP6	NPIPP1			ZDHHC1	H2BC10							MME-AS1	GNAL	ACKR1	TSEN34
		STX8	ZMPSTE24-DT			L3MBTL2	SMIM35			GTSE1-DT	SCYL2P1							SLC7A11	SDF2	ABCB6	PIM3
		GCFC2	APIP			MTG1	FAM214BP1			POM121B	ANGPTL1							CALM2P2	SND1-IT1	DPY19L1P1	HPCAL1
		WDR12	CENPE			NUP85	C2orf92			TBX6	GREB1L							TAS2R40	PRDM10	HYAL3	TRERF1
		OPN3	NFU1			CLUH	SPDYE3			KIF19	SCARNA21							LRRC17	LINC01127	CIT	GLYR1
		ZNF28	MRPL36			DMWD	TRBV7-2			S100A1	NEXN							LINC02555	FLVCR1	LINC01036	MGAT5
		SEPSECS-AS1	RPL13AP5			SDR39U1	DLK2			ROM1	LPAR1							NECAB1	C3AR1	SEC14L4	CICP27
		TAF5	CCNB1			ATAD3B	IGFBP3			CSDC2	PSMD10P1							RPS12P24	CBX1	CA3-AS1	KIAA2013
		ZNF675	ARHGAP11A			PCED1A	TKTL1			KCNK13	PLN							USP12P2	RGL4	CTSE	LRG1
		L3HYPDH	PBDC1			MATK	POU5F1B			PODNL1	PPIAP22							AGMO	STK16	SERINC2	SLC24A4
		KRBOX4	PDSS1			ABHD15	EEF1AKMT3			PIF1	NREP								PSENEN	CDKN2C	VPS37B
		FAM76A	CEP70			TTYH2	ZNF835			CHRNG	ERCC6L								KCNS1	CENPI	FHIP1B
		SAV1	MRPL40			USP11	PDE9A			LYPD2	FBXL2								PODXL	PPP1R32	DUSP22
		FANCM	YEATS4			MRPL49	TTLL1			RN7SKP271	TMEM254								METTL21A	PDE2A	UNKL
		TRIT1	HAUS1			TICAM1	SF3A3P1			CEL	TMEM126B								ENC1	UBXN10	DCAF5
		GOLM1	DNAJC25			RHOBTB2	KRT8P39			FOXD2	INPP1								CIPC	TLN2	ZBED1
		CNKSR2	GGTA1			HINFP	CCNI2			RTP5	TMEM251								KCTD21	TMC5	MYH11
		NAA20	NME1			SMPD4BP	COLGALT2			NPIPB7	ERP27								PGAP2	ANO7L1	RNF167
		MRPL57	PRC1			LONP1	TANC1			EHMT2-AS1	DNAJB4								ESR2	SLC22A16	RGS3
		NOC3L	TCEA1P2			C7orf50	LINC01424			TMEM191B	ZNF273								PGLYRP1	GYPE	PLAGL2
		ZNF772	GON7			IRF2BP1	TMEM163			RPS7P15	PALLD								REM2	GPX1P1	TMEM184B
		ZNF17	SPDL1			CCDC12	CMTM8			FAM171A2	GPM6B								VIPAS39	HEPACAM2	TSC22D2
		DYNC2I1	ANKRD37			AFG3L1P	CECR7			LINC01637	ZSCAN16								IL10RB-DT	CCR5AS	MAPK3
		BLOC1S5	PTPN23-DT			SENP3	FXYD7			TEAD3	SCOC								FARP1	ACKR2	THOC5
		ZNF555	C2orf76			SDHAP1	TAS2R5			LAMB3	MPC1								NHS	MYLK4	PLAUR
		CFAP44	PAK1IP1			POFUT1	KRT8P50			PRSS57	ZNF680								PAPLN	RHCE	GALNS
		DZIP3	NPM1P7			VGLL4	FAHD2B			NYNRIN	ZNF449								ARHGAP24	C8orf88	NCSTN
		ZNF525	MRPL1			PKD1P5	PDCD2L			RUNX2-AS1	ZNF616								EIF1B-AS1	DIAPH3	PTPN1
		NLN	EEF1A1P6			STARD9	NBL1			PGA4	KCNMB3								DEFA3	SDSL	CDC42EP2
		TIMM17A	CDK13-DT			DNAJA3	OR2A20P			CTNS-AS1	C18orf21								OR52K1	THEM5	DDX39A
		MAP4K3	LRRCC1			PEPD	NEFL			CHADL	CGRRF1								ORMDL2	MAOA	ATXN2
		RIOK2	SPATA7			DNPEP	HILPDA			SLCO4A1	SUV39H2								PRMT5	USP7-AS1	VAMP1
		TOX	TEX9			CTBP1-DT	CCDC163			RPS12P27	ETFRF1								CINP	NRXN3	ARID5A
		LCMT1	COPRS			MPV17	KCNJ9			GNRH2	NPIPB9								MED8	GJC2	BORCS8
		GUSBP13	METTL18			SPNS1	YBX1P3			H1-7	IER3IP1								ST7L	KIF18B	RELA
		IPP	DLGAP5			LLGL1	FAM86B1			GRIK4	FASTKD3								CD99P1	EMID1	TADA2B
		ALKBH1	SMIM15-AS1			FBXO31	HSP90AB2P			ZFP91-CNTF	ATG4C								GRIP2	STRIP2	ARF5
		CEP128	RPL21P16			C19orf12	AK3P5			SFTPD	GPR22								GTF2H2	FAM83A	PTGER4
		C8orf44	SNHG9			SH2D3A	PITPNM2-AS1			CHD5	KLRF1								PELO	ODAD4	PRELID1
		ENOPH1	CENPU			TELO2	ZNF727			C19orf67	WDSUB1								ROPN1L	PKD1L3	UBE3B
		MRPS35	SDAD1P1			PWWP3A	MSTO2P			PTX4	ZKSCAN7								CACNA1E	REXO5	TM9SF4
		PTPRM	CENPH			SYT11	SOX8			OBSL1	ANKRD18EP								ARRDC4	PAQR9	GPR107
		HIKESHI	TRMT10A			TNFAIP8L1	TRAV19			STPG3-AS1	NXT2								NAIPP1	STYK1	RRP12
		NGDN	IFT81			GMPPA	LINC01727			IGLV5-52	GPR34								NPTN-IT1	PLSCR4	TADA3
		RPP30	ZCWPW2			LINC00612	CSPG4P11			MYO18B	GOLGA8H								NR6A1	PTPRN	LMAN2
		GPR180	PFDN4			GZMM	TMEM231			C1QC	CDKN2B-AS1								PFDN1	UBQLN1-AS1	CLN3
		PZP	ME1			MYOF	MSH5-SAPCD1			SPAG4	OCLN								LINC01270	MT1L	LAMTOR1
		ZNF542P	ANG			SEMA4C	PKD1L1			PTP4A2P2	DDX18P5								FRMD4B	TMEM217	CBFA2T3
		ZCRB1	HSPE1-MOB4			AHDC1	TCEAL3			PRR13P2	SPIN4								TAFA2	HJURP	WASHC2C
		EPB41L4A-AS1	AIDAP2			DHX37	GNRHR2			RN7SL34P	SEC61G								LRRC28	SLC44A4	TBC1D20
		DNAJB9	CETN3			TOR3A	TMC2			MAPK8IP2	LINC02603								TPST1	WDR31	PPP4C
		PIGH	XRCC2			YDJC	POLR3DP1			MAPK8IP3-AS1	CERKL								LINC00173	C17orf99	RAB35
		ZFAND1	DNAI4			SGPP1	FAM24B			PLCD4	MGST1								TG	TSNAXIP1	SULT1A1
		ZNF738	RIDA			RTL6	MRPS18AP1			RPL23AP58	TTC30B								GLA	XG	CTNNA1
		NCAPG2	ZBED8			EML2	B3GALNT1P1			DMKN	DCLRE1A								STS	SSBP3P1	PYCARD
		DNAJC9	ZNF625-ZNF20			GNL1	GRK4			SHANK3	ZNF155								TNFRSF9	TRHDE-AS1	STK35
		ZNF133	MT1E			JMJD8	SCGB2B2			ATG10-IT1	SOCS6								TXNL4B	KRT79	MAML3
		TMEM106C	ZDHHC12-DT			ZNF764	LRRN4			MTCH1P1	ZNF630								SPDYE18	BTNL10	FOXJ2
		CCDC25	HSP90B2P			MEN1	AJAP1			RN7SL225P	ELOVL6								KAZN	TEX45	GOLPH3
		MCOLN2	NUP62CL			ZMYM3	EDRF1-AS1			HIPK4	ST8SIA6								H2AC7	OR51AB1P	SNX11
		NIF3L1	MCM10			UCKL1	RPL7AP35			CFAP99	PHLDA1								MORF4L1P3	BEST3	LINC00921
		NADK2	TTK			SLC37A1	CARD11-AS1			GAS8-AS1	APOBEC2								BAIAP2L1	DLX2	PHKA2
		ZNF354B	EEF1AKMT1			TRIM65	SEMA5A			OXT	HSPA14								DCUN1D3	ABCB5	BCAP31
		NKIRAS1	MTCO3P29			KLRG1	DDX3P1			IMPDH1P5	SLC25A14								PDZD2	AK7	DAPK1
		ZNF761	LYG1			SPHK2	RDH16			ENTPD8	MITF								H2BC11	STRADBP1	ADAMTSL4-AS1
		KANSL1L-AS1	GINS1			C1orf174	TMEM74B			RN7SL263P	TAS2R14								LCN2	HBBP1	SPSB3
		ZNF773	UBE2T			DDB2	SOGA3			IL17D	ARHGEF26								TBC1D7	MYLK2	VPS26B
		ZNF480	BTF3L4P2			L3MBTL1	ZNF462			PLA2G2F	PDGFD								CCDC30		MED22
		WHAMMP3	RPLP0P6			PPP5C	EZHIP			COX7A1	CRPPA								PLGLB2		OSCAR
		CHI3L2	RN7SL608P			FLAD1	DKK3			CCER2	CHMP3-AS1								ATP9A		DNAJB12
		ADPRM	KIF20A			NUP93	MEOX1			NPIPA2	CAB39L								NMNAT1		QSOX1
		MRPL45	RPL22P1			GUSBP3	GRK6P1			RPS15P4	C4orf46								FAM185A		TOR4A
		LINC00943	STMN1P1			ADCY9	TOMM40P4			AGRP	ANKRD10-IT1								TNFAIP6		H2BC12
		NAE1	RPS3AP26			PRMT1	PHLDB1			HLA-G	EFCAB7								FTSJ3		BIN3
		TADA1	BNIP3P5			ZFYVE28	OR2R1P			LGI4	KCNAB1								TREML4		PPCDC
		MYOM1	EMC1-AS1			B3GAT3	AOC1			DANT1	MRPS36								MED11		ELAPOR1
		CCNQ	NPR3			TMEM134	KLHL34			TPSB2	MFSD1P1								CYLD-AS1		U2AF1
		TRDC	TRDV2			NDUFB11	LINC02766			OOEP	ANO5								COQ2		TIMP1
		ATPSCKMT	NUDT19P5			ZNF747	ITGB1-DT			PCGF2	SLC35G2								DNAH14		CTCF
		BIVM	FAM133DP			APOBEC3F	ALX4			HSPB1P2	ISY1-RAB43								RHD		KATNIP
		TMEM242	CDH12P3			CDC42BPB	LINC02960			MIR3648-1	ERI2								LINC01271		BANP
		LMAN2L	HSPA5-DT			ATP6V0E2	ASS1P2			DSG3	MANEA-DT								LINC00243		LAMTOR4
		FAM169A	CENPW			VMAC	REEP6			PRB1	NEK5								HFE		PEAK3
		TMEM128	FAM204BP			ZNF512B	PCDHGB3			SFTPC	RAD51AP1P1								MED20		TNFSF13
		TBC1D32	CCDC150			CIAO3	ZNF346-IT1			CES3	RALGAPA1P1								KIF24		CDA
		POLR3B	RAP1BL			RARG	HNRNPA3P11			RN7SKP193	SGO1								LINC01963		ELMO2
		ZNF626	GRB14			PCK2	TAS2R41			KLK14	GOLGA6L5P								ZBTB49		TMUB2
		ZNF181	STIM2-AS1			PAXX	TRBV30			RN7SKP58	CEMP1								C14orf93		BHLHE40
		LIMA1	LINC00571			INPP5E	KLF3P1			C22orf23	PDC-AS1								ASAP1-IT2		ZC3H3
		DTWD2	SPC25			SNHG7	CDR2-DT			TOP3BP1	LRRC34								AIG1		WDR37
		DNAJC27	GTF2IRD1P1			CYB561	C20orf96			NPAS2-AS1	HMGB1P5								MANBAL		SNX30
		PHLDB2	ZC3H11B			DCAKD	AJUBA			CLDN24	SPRYD7								OR51R1P		DVL3
		BRIX1	RPL7P1			FKBP4	FAM86C2P			RN7SL556P	ZFP69B								FRMD3		LIG3
		TAF1B	EEF1A1P11			MARCHF9	MST1L			ASIP	COL6A6								ANKRD44-IT1		NOMO3
		LYAR	MORC1			TRAP1	HHLA3			C11orf96	AURKAP1								TIAM2		ZBTB48
		CYP51A1	CKAP2-DT			RRP1	DIRC3-AS1			MYH9-DT	RPL17-C18orf32								FLT1P1		MMP24OS
		BLM	ANKRD35			ANKRD39	DBH			OR51A10P	DLEU2L								MASP2		CMTM3
		MRPL21	CEP55			METTL13	TAS2R6P			SEC14L6	GCSAML								ZEB1-AS1		CHTF8
		ZNF2	HMGN5			PTCH1	ANAPC1P1			RN7SL520P	AMPH								H2BC9		PPP1R11
		PNO1	CFAP53			ZNF500	VDAC1P11			SNCG	DNAJB7								CLP1		NPIPB12
		FRG1CP	KRTAP16-1			DVL2	PNMA8B			RNA5SP477	SCG3								HOTAIRM1		KAT8
		KIF21A	LINC00470			HIC2	TRAV8-4			IGLV3-16	PRELID2								PECR		TPCN2
		CCT6P1	HMGN2P28			UROS	TMPRSS6			RD3	ENPP5								SLC2A3P2		FBH1
		RCN1	LINC02246			C13orf46	PCDHGA5			LINC01732	BIRC6-AS2								LINC00654		CAPG
		RIOK1	RNF150			FBXL14	GRK7			PABPC4-AS1	CP								MIR3936HG		SRF
		OSGEPL1	RN7SKP180			UBQLN4	IRGM			CT47B1	RARB								NONOP2		ARHGAP27P1-BPTFP1-KPNA2P3
		TMEM220	MYCN			NCDN	TUBB8P1			ATP1A2	RNASEH2B-AS1								MKLN1-AS		MTX1
		MAP7D3	STON1-GTF2A1L			IGSF8	ERBB3			GCSHP3	CCNA2								NCEH1		CXCL16
		RAPH1	FAM221B			DDX51	SEC1P			SMG1-DT	ZNF660								TMEM216		PAGR1
		ZIK1	FAM81B			SIGMAR1	HTR1DP1			ZNF29P	SCN8A								CICP19		CSRNP1
		H4C13	SEMG1			CLPP	ANKK1			LRRC74B	TRGV10								CBS		CARHSP1
		ZNF799	TNNC2			RABGGTA	SP7			TFAP2A-AS1	TBC1D8B								FGGY		UBE2L3
		NDUFAF5	STK31			CCDC22	RPL32P18			LINC01978	MZT1								CICP6		CSNK2B
		ANKAR	PROM1			MRPL38	RPL7AP37			NME2P1	SSPN								RCAN1		SLC35E1
		SLC38A6	NCBP2L			SCAMP3	KRT8P29			BDKRB2	ANKRD20A11P								RPL11P3		ADAT1
		CTPS2	RN7SKP56			CD101	LINC00562			IGHV3-30-2	PDXDC2P								ANKRD6		POR
		GUSBP9	CDKL3			PRPSAP1	TIMD4			SNORA31	ARIH2OS								MTND5P14		NOMO2
		ZNF570	KRT2			OSBPL7	DCLK2			EIF4EBP2P2	RCN1P2								CCL4		CSAD
		MYEF2	RANP3			SLC25A25	TEPP			SNORA70I	ADAM1A								HNRNPA1P49		ALDH3B1
		DYNC2H1	TCEAL9			SCLY	ASPDH			CSPG4P13	LRRC70								JAG1		DOK1
		ZNF568	USP8P1			KLF11	SNAP47-AS1			COX4I1P2	SERPINB2								OSBPL1A		ZNF274
		LINC02384	ATP6V1G1P4			ELK1	FAM241B			RASD2	SLC2A12								MAILR		NAAA
		ZDBF2	DPYSL3			RIOX1	HEATR4			IL20RA	GRIK1								TMEM45B		PRKAR2A
		SRFBP1	EIF4EP2			ZNF785	PIWIL2			SNORA33	GCSH								KLF5		NAPRT
		LIN52	TAS2R42			C1QTNF6	RPS2P46			GNG13	SCARNA17								SPATA6		ABHD16A
		LINC00987	PPP1R14C			VAV2	EEF1A1P14			COL5A1-AS1	EXTL2								MTND1P11		ANKS1A
		HTD2	DMTF1-AS1			MZT2A	CCAT2			ECEL1	SDHAF3								CRADD		RPL32P3
		TYW1B	LINC02770			DAG1	PCDHGB5			ALG1L9P	CALCRL								MPZL2		CMTM7
		ZNF567	IGBP1-AS1			DPH7	PARD3B			ELAVL4-AS1	PDE8B								BRD7P3		AHCYL1
		TET1	TXNDC12-AS1			AHCY	LINC01163			PCDH10	MSRA-DT								ZNF658B		GM2A
		COMMD1	SCHIP1			ALKBH7	LINC02381				SHLD3								USP30		LRWD1
		TMA16	SFT2D3			CDAN1	PCDHGA12				EEF1A1P32								DACH1		JDP2
		WDR89	ZFPM2			NELFA	RPL7AP5				CCNB2P1								GARIN1A		SMURF1
		ZNF846	CELA1			EIF2B4	SLC13A5				BCO2								RAB20		KLHL18
		ZNF790	SLC9C1			WDR77	NEURL2				GASK1A								IL1RL1		TMPPE
		KANSL1-AS1	OR7E91P			IFT27	TRBV5-6				DIO1								RASGEF1A		ABCG1
		ZNF669	CCDC175			TSNARE1	NRSN2				WNK3								ARL3		GBGT1
		PRIM1	RIBC2			TKFC	RFPL2				ARHGEF33								GRIN3A		ZNF384
		HELLPAR	ATP5MFP6			NAGPA	TMEM221				METTL24								USP32P3		RUNDC1
		RBMX2	RPLP0P9			PEX5	TRAV2				KCNJ1								ITPRIP-AS1		STX5
		CENPK	RPS3AP11			WDR5	RBM22P4				DDI1								LY86-AS1		CLSTN3
		ZNF813	RSPH1			POLD1	TRBV15				GAPDHP62								USP32P1		PSMD13
		CA13	FAM242F			FAM174C	LAMC3				POLR3G								USP34-DT		BCKDK
		C7orf31	C1orf53			GRAPL	TRAV12-1				SYNPO2								TCFL5		IMPA2
		CROT	BTBD17			MRPL37	MPP7-DT				SLC25A14P1								SLPI		GPR108
		ZFP69	NPM1P25			AP4S1	LINC01358				ERRFI1								HRH4		GLB1
		CRYZ	IGLL1			IPO4	TRAV8-1				PHEX								BPI		ESRRA
		CCNB1IP1	INMT-MINDY4			DDX11	FGF17				SELENOP								MSRB2		PABPC1L
		KCTD6	PRELID1P6			AARS2	HOXC4				LINC02728								LINC01094		NFRKB
		NDUFS6	KRT8P41			SPDYE6	TRBV24-1				RPL7P46								LPP-AS2		GGCX
		VDAC1P8	EGFEM1P			WDR24	OR5B21				PRO1804								LGALSL-DT		IP6K2
		PKIA	SPOCK3			CARNS1	C21orf140				TMEM255A								RBBP8P1		MIIP
		C12orf73	CDO1			SRM	EXOSC3P1				TRIM36								VSTM1		MTG2
		ZFP28	SNORA3B			MCRIP2	TRAV20				CYP7B1								HYAL1		CDK11A
		ZNF345	LRRC58-DT			MIF4GD	PIK3IP1-DT				C8orf44-SGK3								EPAS1		DSTYK
		ZSWIM7	EXOC3L4			FBXL16	MCHR1				CHEK1								C6orf163		RINL
		PCGF1	BCYRN1			SCMH1	XCR1				REEP1								CHIT1		NLRP3
		YES1P1	MTND4LP7			RPAP1	NKILA				KLRC2								SPDYE16		GPR27
		EBAG9	C21orf91-OT1			DCXR	HNRNPCP7				ZWINT								RPL7P52		TBKBP1
		PPAT	BET1-AS1			RNF26	SHANK1				FRG1BP								LRRTM2		ARSB
		ZNF16	SNORA46			GAS6-AS1	SDS				ZNF876P								SLIT1		HMOX1
		GEMIN6	COX5BP4			H3C11	BLACAT1				RPL7P25								CYP4F12		STIMATE
		BCAS2	ADAM33			ADCY3	ZNF593OS				CKS2								LINC01347		RIPK3
		PIGW	TEX13D			IDUA	GNAO1-AS1				GOLGA8T								ZNF608		SLC25A29
		ZNF527	ZBED9P1			ZNF251	LINC02641				TM4SF20								DAAM2		AATF
		PPIL3	MIR365BHG			TUT1	XXYLT1-AS2				EREG								LINC01531		LINC01004
		PDCD6P1	THBS2			RDH13	GAPDHP2				LYPLAL1-DT								CELF3		PHF23
		ZNF287	C1orf50-AS1			TMEM203	LGALS4				SPOCK1								GCNT7		OPA3
		LIPT1	RPS3AP47			TBC1D24	NUDT19P4				APOL4								BASP1-AS1		UBE2Q1
		SEM1	IGLV2-5			C8orf82	PDLIM1P1				LINC02937								LINC02284		LATS2
		SPATS2	RPL7P47			PLXNA1	SGK2				KLRC3								MED12L		LRFN1
		CTSL	OR5A2			AP5S1	EHD4-AS1				SPATA9								ALDH1A2		SYS1
		MIR17HG	MSTN			SLC41A3	TRBV7-6				TUBAP11								PAQR6		NLRX1
		GPATCH4	RPL31P63			MPDU1	GAPDHP1				DIAPH2-AS1								OTX1		YTHDF1
		ATG10	UGT2A3			CPSF4	HNRNPA1P21				PNPT1P1								MPO		MAFG
		FEN1	MEGF10			SLC1A4	RASGRF1				LOX								ATP7B		TBCC
		E2F6	RN7SL277P			SLC26A1	FTH1P3				AK3P3								BACH1-IT2		TMEM222
		RPF2	LINC01218			BOP1	DISP3				FAM72D								LINC02471		DEDD
		NDUFAB1	SNORA80D			DHX33	RSF1-IT2				AFTPH-DT								TMEM30BP1		TCHP
		ZFHX3-AS1	RNU1-124P			GIMAP1-GIMAP5	MTUS2				METTL14-DT								BTBD3		HSPA1B
		ELAC1	RSL24D1P8			PGAP3	MUC4				ZNF521								SLC16A4		GFOD1
		OXSM	H2AZP2			NOB1	PRSS2				BIRC6-AS1								CEACAM8		SH2B2
		ZNF420	RPL35AP19			BPNT2	RBM20				RLIMP2								EFCAB12		ADRB2
		METTL5	NEK2P4			TRAF2	TDRKH-AS1				PPIAP11								BTG2-DT		C6orf47
		B3GALT9	IL1RL2			NUTM2D	COL5A2				TRGV8								CD177		ADORA2A
		CENPJ	HIF3A			EOLA1	TPM3P1				MCTS2								EFCAB2		INSIG1
		CEP76	PURG			PPP1R3F	FBXO15				MMADHCP2								H2AC15		CDK16
		ZNF829	GOLGA6FP			U2AF1L4	HS3ST3A1				BRWD1-IT1								S100Z		ELMOD3
		SMIM4	LAMA4			PCYT2	ASTL				RPS12P28								CDKN2B		DUX4L50
		ZNF418	PCDHB3			ATPAF2	KBTBD12				C9orf153								H3C12		NLGN3
		FNDC9	RPS3AP21			COG7	TUBAP2				ESCO2								LYVE1		ABCD1
		DDX50P1	HMGB1P35			RING1	TRAV41				LINC02561								GPR21		DGKG
		FAM200A	PPIAL4D			PPIP5K1	HMGN1P2				MAP2								SRGAP1		PATL2
		ZNF677	CPO			ZNF581	H1-10-AS1				RSPH4A								PRDX3P1		C10orf105
		GLUD1P3	SCG2			NME3	RBFADN				WASHC5-AS1								H2AC16		TBC1D8
		GSPT2	GBP7			DPAGT1	SPTBN4				MCF2								H2AC14		SLC16A5
		SGCE	FGF5			DDRGK1	SIM2				MTATP6P26								DPYD-AS1		EPHB4
		PARP2	RPS3AP33			CAMK1	TTC4P1				SMIM18								IFNK		GRK5
		SNHG26	RN7SKP176			RUSC1	RPL23AP50				TNIP3								KIZ-AS1		APBB3
		ZNF624	RNVU1-2A			FBXO44	CDRT15				TRIM71								MTND4P22		NEU1
		ZNF35	CCDC169-SOHLH2			DPP3	SLC25A53P1				PPIAP91								HSPE1P18		RHBDD2
		IRAK1BP1	MIR1915HG			DNAJC17	OR2H2				LGI2								ANKRD22		CFAP92
		MYO6	FABP4			TMCO4	AKR1C2				RGPD3								BMX		WDR45B
		BEX4	GSTA7P			STAG3L1	PCDHGA4				RAB38								ECHDC3		C1RL-AS1
		TATDN1	NOTO			FGFRL1	EFHD1				BZW1P2								SCN9A		POLDIP2
		TEKT4P2	RPS24P8			MTMR11	TRBV25-1				STARD13-AS								ZDHHC9		MARK4
		LINC00624	RPL5P9			ZNF696	HNRNPA1P40				IGSF10								LRRC42		PEF1
		C15orf61	VWC2			ACP2	ELOA3CP				ANKRD20A4P								ETF1P2		CPNE2
		GSTCD	CDH9			ZNF786	RN7SKP110				SYCP2L								RPL7AP43		BOLA2-SMG1P6
		PARD6B	BLACE			ARFIP2	MARVELD3				RPL31P11								EIF4BP5		CYB5R1
		FAM221A	NR4A1AS			APEX2	RAB40AL				BTBD3-AS1								ORM1		USP39
		ZNF880	FGF12			AKR7A2	ACTG1P15				ZRANB2-DT								STXBP5-AS1		SSH3
		ZNF284	NR2F1-AS1			PPP2R5A	CCNB1IP1P1				DUXAP8								NSA2P6		ADNP2
		LPAL2	CDC27P1			PRDM11	PCDHGB9P				RNF217-AS1								BCAS1		RPRD1B
		HLA-DQA2	SAMD7			PCDH12	GTF2IRD1				PTENP1-AS								ADORA3		SRA1
		HOOK1	SNORA54			CSTPP1	MTA1-DT				SYNC								NECAB2		WASH2P
		THAP2	TACC2			GNPDA1	KLHDC9				TRPA1								RPS18P9		LINC00513
		RBM33-DT	RPL21P23			CIAPIN1	TPST2P1				WWTR1								RAD17P2		SUMF1
		AASS	YBX1P6			TEDC1	C17orf50				GAREM1								CFAP45		HARS2
		THG1L	GYS2			DMAC2L	NR1I2				RPL27P8								BCL2L15		SAP25
		MIR3142HG	LINC02067			ZNF212	ACVR2B-AS1				NPM1P19								POU5F1P5		PEG13
		MAP10	LINC02013			TNF	ZBTB46-AS2				CXXC4								HNRNPA1P59		TCTA
		SNRPF	AVP			UCKL1-AS1	CCDC198				OIP5								SMPDL3A		GLTP
		ZNF256	RNU6-262P			GSTM2	LDB2				VXN								AZU1		VEGFA
		MNAT1	FAXC			DUSP5	KCTD19				THRSP								RRM2		TMEM234
		PIN4	CHCHD2P2			SLC52A2	TRAV16				L1TD1								NEK11		AGPAT2
		SPIRE1	EEF1B2P6			COLQ	C12orf71				FAM171B								LINC00862		GTF2IP12
		MCEE	RPS19P1			G6PC3	CCL14				ANKRD20A3P								COL17A1		TCF7L2
		POLR3F	SLC27A6			ZBTB3	CGREF1				RAB3C								PARD6BP1		AGER
		TRIAP1	LINC00839			MPG	ST18				PDC								TSSK3		CAMKK1
		ZNF470	NPM1P46			ADCK2	CFAP97D2				RPS15AP6								TRIM9		PLIN5
		ENTPD3-AS1	RPL21P93			CXCR3	KSR2				RNU11-2P								LINC00659		PAX8-AS1
		ATL1	MTND3P17			COMMD4	TRAV26-2				LINC00506								EFHD2-AS1		DNASE1L1
		RFC3	RNU12-2P			WDR4	TRAV38-1				NDUFA5P11								RAMP3		RAB11FIP1P1
		MBIP	RPL9P18			PMS2CL	ELOA3DP				PLCB4								CLEC1A		OSER1-DT
		TMEM267	LINC01556			MEAK7	LINC02575				ITIH2								PDHA1P1		NME6
		CCDC65	HDAC1P2			EEFSEC	TRAV8-3				MAD2L1-DT								RPL4P6		NIT1
		ZNF583	RN7SKP170			DFFB	RGS9BP				SERPINI2								PSME2P4		KAT5
		PRH2	OVOL1-AS1			SAT2	SOX7				DNAI3								MS4A2		ZDHHC12
		DYRK4	RN7SKP48			MUTYH	CPLX1				TMPRSS11D								RPL5P23		TRIM39
		AKAP6	CLLU1-AS1			ARMH1	SOX18				VDAC2P5								HMGB1P51		ZBTB22
		ADAL	RN7SKP245			CD27-AS1	EEF1GP7				OR2C3								H2BC13		PRKAB1
		ZNF69	RN7SKP102			SHPK	ZYG11A				NDUFB5P2								TSIX		TIRAP
		PLA2G7	CAPS2-AS1			WDR74	TRBV5-5				LINC02986								FLT1		DHRS12
		NSDHL	TCF24			GSS	CRYGN				MSANTD3-TMEFF1								LINC00671		LRRN2
		IDNK	HMGN2P21			WRAP53	FAM86B2				HSPA8P18								CDH13-AS2		KRT18P57
		TAS2R15P	RPL35AP37			PLEKHG4	PNMA2				CENPS-CORT								ACOXL		MPST
		EPB41L4A	HYI-AS1			ABHD12	RPL23AP86				RPS25P3								RAB42		RFNG
		PAN3-AS1	RN7SKP249			NDUFA6-DT	TRBV13				CLCA4-AS1								ADORA2B		NUTM2B
		USP32P2	OTOR			EOLA2	YTHDF1P1				CBWD4P								IL17RB		TLR9
		KLRC1	PGM5P3-AS1			JAGN1	CAPN8				IGDCC4								RNF39		PRDX6-AS1
		ZNF461	TRBV20OR9-2			NFATC2IP-AS1	PRKAR1B-AS2				IL5								M1AP		ACOT8
		ANKRD20A5P	RNU1-67P			DPH2	LINC01796				KNG1								LUNAR1		ARMC7
		TIMM9	RNVU1-22			ALOX15	COL28A1				VN1R42P								HSDL2-AS1		SNAI3-AS1
		FSIP2	AKR1B10			H4C9	RFX4				LINC00499								H2AC4		GMEB1
		NSFP1	IGKV1D-22			GIPC1	EEF1A1P24				HNRNPCP2								CCL3L3		BORCS6
		TIMM8A	C1orf141			SYNGR1	TRAV24				PRELID3BP7								RPL7AP39		MICA
		NANOS1	PRR30			EPHA1	SIAH3				IFIT1P1								OLFM4		PHAF1
		SPDYE21	SNORD89			ELP5	EEF1A2				RPL6P26								RGS17P1		CLN6
		PLEKHA5	MPPED2-AS1			SCRN2	RHBDF1				TMEM17								F8A3		RAE1
		FSD2	PSG3			NCKIPSD	CCDC90B-AS1				MORN2								MAP3K2-DT		SNX12
		FN1	DIPK1C			SPATA20	C16orf90				FBXW7-AS1								SPCS2P4		AMMECR1L
		SEC22B4P	HNRNPA1P72			ITPA	RPS15AP39				RPL12P12								RERE-AS1		MMP24
		COA6	EXOC1L			MST1	RPL12P18				STAC								MIR3945HG		RAB15
		MLLT11	DPPA2P4			CCDC137	SERHL				CCDC73								CLEC4C		SORD
		RADX				ZDHHC16	NDUFB4P10				CPSF4L								FAM114A1		MICB
		PLEKHA8P1				SCART1	GOLGA6L7				FCF1P2								BNC2		COMMD5
		DSEL				PMS2P3	ST13P11				DSG2								ELANE		STX16-NPEPL1
		TAS2R19				ZNF517	IQCA1				NT5C3AP1								SHE		TM9SF1
		KRT10				ADA	VWA5B1				CNGB3								MYO10		EPOR
		HYLS1				KCTD15	MAMDC2-AS1				CCDC28A-AS1								LINC02860		PIGV
		TRPC1				EARS2	SLC7A9				FAM47E								HNRNPA3P7		RNF122
		PGM5P2				RGS12	RN7SKP150				LPAR4								RPS27AP7		ZBTB47
		ZNF529-AS1				ERAL1	COX6CP1				HMGB1P19								EFCAB11		SNAI3
		ADAM20				ZNF74	DCHS2				GRM7								UFD1-AS1		PEBP1P3
		MFF-DT				ECHS1	CSPG5				LINC03007								FAAP24		ISY1
		ZNF778-DT				ANTKMT	LPIN3				MKX								GNAT2		GNA15
		MRPS17				KRBA1	MRGPRD				KRT77								LYST-AS1		GHRLOS
		IMMP1L				CAPN10-DT	VTI1BP2				PSMD7-DT								KIRREL3		PMF1
		FAM88C				THOP1	RN7SKP235				RN7SKP219								SLC23A1		ARSD
		AQP11				LBHD1	HSF2BP				HFM1								FAM174B		ZBED10P
		GLIDR				ZNF414	CCN5				FAM217A								CFAP54		ALOX12-AS1
		C2orf16				C15orf62	RAB40A				RORB								ZRSR2P1		CLEC17A
		THNSL1				MOCS3	IGSF22-AS1				CNTN4								H2BC3		INSR
		ARV1				ZNF594-DT	MED28P7				MAST4-AS1								KRT8P26		PRDM8
		DNAJC18				DHODH	RN7SKP184				UGT2B28								MYO16		NOCT
		SOWAHC				SNX33	GATA3-AS1				DPY19L2P1								GPR84		TMCO6
		ATP13A3-DT				METRN	C20orf202				SLC36A3								APOM		HTRA2
		TSC22D1-AS1				GUSBP15	CICP5				CFAP43								MIR181A2HG		CYP2T1P
		MRPS28				ZFP64	RPS2P4				NRON								CCL4L2		ZNF839
		ALG14				SLC38A7	CYCSP10				NBAT1								RPL21P44		TUSC2
		LINC00467				IRS1	CHST4				LINC01964								SPATA41		OPRL1
		KLHDC1				MORN1	NDUFB9P1				CSNKA2IP								PKP4-AS1		RILPL1
		SLC4A10				BLOC1S4	CPT1C				LINC00472								FAM124B		PIK3R6
		TRGV9				SLC5A6	RNVU1-32				HMGN1P7								MTND5P12		HEBP1
		ZNF563				SLC50A1	TRBV6-4				CCDC83								MYOSLID		LY6G5B
		KLB				CACFD1	CIART				CCL3-AS1								HMGB3P9		PDPK2P
		ZNF300				ZNF174	RPL6P31				GEMIN8P4								ANKRD34B		BAIAP3
		ADAMTS6				GMDS	SEMA5A-AS1				SEPTIN7P8								FRY-AS1		ASL
		AKR1C3				AGAP5	EEF1GP1				LINC02236								PRMT5-AS1		RETSAT
		FAT4				CDK2	TPO				FOSL2-AS1								TMEM132D		CHST7
		RYR3				EXD3	TRBV11-1				EIF5-DT								EYS		CPT1B
		SNHG19				GPR137B	HRH1				ANKRD20A17P								RAB43P1		PKP4
		CCNT2-AS1				FBF1	PKMP5				ZBTB20-AS3								STAG1-DT		SPATA5L1
		FBXO4				ZNF576	TCTE1				NIP7P2								MYO5C		LINC02977
		DIXDC1				GSTZ1	LINC01395				RPL6P12								H1-6		ZFYVE21
		NANP				RASA4CP	HERC2P5				MTATP6P19								PPIAP29		DBN1
		FIRRE				LRRC45	RN7SKP283				CRPPA-AS1								YRDCP1		ADPRS
		CRYGS				LINC00265	CAMK2B				NKAIN2								MYBPH		STARD7-AS1
		ZNF682				FOXO3B	PRRT3-AS1				ETV1								PTPRJ-AS1		GPANK1
		SLC3A1				LINC02809	TDRG1				THBS1-AS1								BMP2KL		SIGLEC7
		VEZTP1				TMEM223	EDN3				RPL23AP92								BTN1A1		FBN2
		ABCA11P				AGAP9	GAS2L2				RABGAP1L-AS1								PAFAH1B1P2		RENBP
		LINC01684				ARMC5	DNAJA2-DT				ATP5PBP7								CDC42-IT1		SCRT2
		PDCL3				VEGFB	NPC1L1				IGKV1D-33								SEPTIN14P19		AGAP4
		LACTB2				ZNF688	BMP4				CSNK2A3								PCBP2P2		BCL9
		CCR9				QTRT1	H3P8				PYGO1								THRB		TCF3P1
		TRGV2				CA5BP1	PPP1R14BP5				LINC02861								POLHP1		GFI1
		MINAR1				CBR1	LINC00691				LRRIQ4								H2BP1		PRSS53
		EIF3FP3				FAM83G	ASTN2-AS1				ACOD1								GNMT		SMUG1
		NDUFAF4				FICD	LINC00858				ST13P5								BMP2K-DT		PLEKHG6
		ZNF257				ZNF511	IQANK1				CTAGE12P								SETP11		PCCB
		RPGRIP1L				XKR6	OR1F2P				GOLGA6B								PKP2		ZFPL1
		MATN2				PSMG3-AS1	COL6A4P1				QRSL1P1								EEF1B2P7		STARD10
		PNPLA4				SLC17A9	NANOGP8				ACSM6								ZBTB8A		CICP25
		PA2G4P4				NCAM1	CCDC42				C1DP5								LINC02669		ADCY4
		MTX2				GNB1L	KRTAP5-2				DDIT4L								LINC00102		KBTBD4
		ADGRA3				CDCA4	SHISA5P2				LINC01149								TSEN15P2		CASP9
		ZNF724				WDR18	KRT19P2				NANOGP2								SDCBP2		AFAP1
		ZNF565				ATG101	SHBG				AKR1C4								SHC3		CEP295NL
		HPF1				HAGHL	RPL17P15				CHCHD2P5								KARS1P1		TST
		GGCT				CCDC78	ADH4				UPF3AP2								MTCYBP35		GLMP
		BNIP1				FN3KRP	C1QTNF5				RPS26P18								CDH13		ALKBH4
		TRGV3				SDHAF1	HTR3E				PEG3								DUTP1		MYL5
		PPIAP41				CISD3	FAM138F				ANKRD20A7P								LINC02141		GALK1
		TAS2R13				NCR3	OR2M3				LINC02235								CBLIF		TMEM132A
		ZNF223				MYRF	COX5BP2				ENPEP								DNAH10		TRAF3IP2
		LRRC37A17P				ZNF71	TRAV40				TEX12								FNTAP2		SPATA2L
		NUDT6				PLXNA4	SAR1AP2				IGKV1D-12								EIF4A1P8		THBS3
		ZNF582				MSH5	RN7SL213P				LIFR								FAM41C		PARP16
		RPSAP6				SUV39H1	OR10A2				ZNF300P1								RPL26L1-AS1		WNT4
		TRGV4				MRPL12	CENPNP2				HNRNPCP4								ADD3-AS1		SH3RF3
		NPIPB6				ATAD3A	ELK2AP				OR10Z1								HSD17B13		ARRDC3-AS1
		PTGR2				ADCK5	TMEM235				BRS3								AIDAP1		SMIM29
		PPIAL4C				PPP1R14B	LINC01726				POTEI								CDH2		H2AC13
		LINC01719				PID1	AKR1B10P1				KAT7P1								MTCO2P33		CCDC17
		CISD1				PHPT1	RPL7AP4				RHOQP2								CCDC96		CTNS
		ZNF485				WDR90	PIRT				ZNF385B								GJA6P		RBM5-AS1
		LAMA2				NTMT1	OR1N1				CSRP3								CDC42P5		TBC1D22A-AS1
		ZNF208				DTX1	DUOXA1				PREX2								FAM72A		PFDN6
		CDCA7				HAUS7	MARK2P9				PRELID3BP4								CCNJP2		KLHDC8B
		TPRG1				PHETA1	PRKCIP1				PPIC								ULK4P1		GPX3
		LINC00892				OVCA2	SHISAL1				CNOT7P1								POU5F1		DNAH17
		ADAM23				MCF2L	CCL22				NDUFB4P2								COL27A1		TMEM11
		SEPTIN7-DT				KLHL17	JTBP1				LAMA3								RPL23AP37		SOWAHD
		NAP1L2				ARL2	CHCHD3P1				MYL12BP1								CBX1P2		LINC00294
		CFH				KCTD17	TRBV7-1				ELAVL4								PLAU		SEMA7A
		OTULIN-DT				TMEM150A	OR1J2				AOX1								RN7SKP296		SNX21
		FBLN5				PRKAR1B	RNF223				LINC01792								RN7SL368P		NAIF1
		PDZK1P1				MRPS12	OOEPP1				AWAT2								DPRXP3		GOLGA8R
		ARHGAP11A-DT				CCDC120	LINC00313				MAL2								FGF13		DLEC1
		PRG4				EIF4EBP1	RNVU1-15				KLHL4								HPR		ZSWIM1
		NAALAD2				RIMBP3	GPAT2P2				CLGN								TATDN2P1		LINC00910
		ZNF890P				LRFN3	RPL23AP3				TCHH								KL		MIR22HG
		GATM				CCHCR1	SNORA16B				DUSP29								ARMH2		LINC02193
		ECT2L				TARBP2	SHROOM3				RBM17P3								FOXD4L5		UNC5A
		ZNF665				CLEC10A	IGHV7-34-1				MTCO1P1								PLPP3		MPZ
		LINC01012				SLC25A35	KCNIP3				SHC4								SPATC1		CCDC28B
		PLEKHH1				ACTR5	NLRP4				NBPF4								AP3B2		H3C15
		LINC01572				RITA1	LINC02179				GABRE								PTGES2-AS1		FAM185BP
		ZNF391				IKZF4	ALDH3B2				RAB6C								FAM223A		FGFR1
		COCH				ATXN7L2	ASS1P8				IL21								TTTY10		STK19
		ARL6				SLC2A11	IGHV3-37				ZNF816-ZNF321P								ANTXR1		PHF13
		RWDD2A				LINC00235	RPL36P14				NBEAP2								SMPD5		CALML4
		TTC30A				TAF6L	KLHL30-AS1				FRG1EP								RN7SKP1		MROH6
		PPP5D1P				MRPS26	MTCO2P27				IDH3B-DT								SUCLG2P2		LINC01126
		EPS8				MATN1-AS1	UBE2QL1				PLEKHS1								HSPD1P11		BAD
		NDFIP2				CHST14	MTA3P1				OR13G1								CTSG		DCUN1D2
		RPL18AP3				RRAS	MUCL3				AGTR1								IGFL4		SULT1A3
		OR10AD1				PLLP	ZNF676				LINC02109								H2AZP4		LOXL3
		ZBED3-AS1				CEP72	PCNPP4				AGGF1P10								CCDC162P		SYT9-AS1
		OMD				SLFNL1-AS1	PCDHB18P				MOGAT1								AK4P3		FUZ
		SNX24				ASB13	NPAS3				OXR1-AS1								KDM5D		CABLES2
		MYZAP				SLC29A3	NAV2-AS5				OR9A3P								CTH		PDE1B
		ZNF501				TMEM201	EEF1A1P48				RPL23AP84								METTL21EP		HOMER3
		SEPTIN10				JOSD2	EEF1A1P34				OR2W5P								ITPRID2-DT		MFSD13A
		EEF1E1				LENG9	LINC00621				RPS15AP36								PLET1		ZMAT5
		CRYZP1				PFKM	KRBOX1				GALNT13								RPL9P30		TTI2
		AKR1C1				TMEM161A	TEX28P3				LRRTM3								CKAP2L		MTFMT
		GDPD1				SPRN	LY6K				RMEL3								RPS3AP32		DDX11L10
		ZNF365				KIAA1671	PBX1-AS1				CAPNS1P1								FAR1-IT1		CIDECP1
		CELF6				PORCN	FAM90A2P				TPT1P4								KIR2DS4		PRICKLE3
		OR7E126P				TOE1	SNRPCP2				VLDLR-AS1								BTNL3		RPL18P10
		ZNF547				ARHGEF34P	EYA1				SYTL5								LINC02596		MLC1
		ZNF670				EBP	RRM1-AS1				LINC01337								LINC02981		MAD2L2
		LGR4				DHCR24	C1GALT1C1L				CISD1P1								LINC00534		COL9A2
		RAB33A				MRPL2	SNORA22B				RPL39P26								DPEP2NB		SLX1B-SULT1A4
		TRBV28				GFER	RNU2-68P				CYP4F11								ATP6V1G2-DDX39B		FLJ42393
		ZNF502				ZBTB9	DLX3				OR2AT4								EIF4BP9		CHCHD5
		ZNF239				ZNF358	OR7E28P				ATXN3L								LINC00656		LCAT
		CEP250-AS1				HSPBP1	KRT18P14				CGNL1								MOCS1		KMT2E-AS1
		RGS5				NEK8	KPNA7				TFDP1P2								HOXA-AS2		TOMM40L
		PMS2P7				GATD3	RN7SL764P				CCDC54								USP9Y		LGALS12
		TCEAL4				NLRP2	DPRXP6				PABPC1P2								LINC00222		STYXL1
		ITGA6-AS1				MAGEE1	VN1R9P				LINC02577								TVP23CP1		CEACAM21
		MIS18A				SYT15B	OR10V1				IL17RD								ACOXL-AS1		DTX2P1
		CCDC152				PP7080	IGHVII-43-1				MTND2P26								HPYR1		MAFF
		ACKR4				RNF165	FAM230G				HSPB3								C4BPA		FADS2
		CHST10				ACTR3B	KIF25				IGHV1-45								RPS15AP1		ITPKB-IT1
		LINC02615				MRM1	AQP12B				MFAP5								C1orf226		TMTC1
		TMEM126A				PRSS23	TCP1P1				ACTR1AP1								SAMD15		RFC2
		RPL7AP60				QDPR	OR13J1				DNAI1								LINC00622		FADS1
		ATP13A4				SLC25A43	RPL34P8				TXNDC8								PAFAH1B1P1		ADPGK-AS1
		EXOC3-AS1				PDGFB	AKR1C6P				CELA2B								TICRR		GPR37L1
		FAM184A				ACYP2	IGHV3-79				LINC01165								LINC02751		ZFTA
		DNAH6				WAKMAR2	BPIFB1				SYT16								EIF2S2P6		SLC45A3
		LGALS8-AS1				YWHAQP5	ETS1-AS1				SULT1C2								TMEM236		TSSK4
		SPDYE17				TRIB3	PPP1R14BP2				HMGB1P27								DNAJB6P2		MYO7B
		PSAT1				CACNA2D2	EMX2				MTCO1P19								RPSAP22		IRAK2
		FPR3				LDAF1	HAX1P1				RPSAP38								LINC01993		OR52P2P
		BCRP2				SRGAP3					TEKT3								LINC01735		B9D2
		TSPAN5-DT				USE1					TEX15								TUBBP5		SUOX
		ZDHHC15				MXRA8					RPL7P34								RPS7P7		IER5L
		CCDC122				WDR83					C1QTNF9								PRTN3		MYBPC3
		HEXA-AS1				RPS6KL1					AADACL2								SLC27A2		HDC
		ZNF823				TMEM143					COL4A5								C6orf132		SLC49A3
		BEX2				TONSL					OR4F5								LCT		H3C7
		ZNF204P				CDC42BPG					EFS								MIR503HG		TMEM9
		TMEM182				SERPINH1					EGFL6								ATXN7L3P1		C19orf54
		TMEM117				HIRIP3					OR51B2								SYT9		PSMD8P1
		HOMER1				TRPV1					SPINK9								FAM209A		NBR2
		MTCP1				MORN3					LRRD1								RPS27AP8		BORCS8-MEF2B
		ATP8A2				TNKS1BP1					SHISAL2B								RPS4Y1		NCR1
		SUGT1P3				RHBDD3					CCDC190								PVALB		IL3RA
		CHCHD6				CELSR3					LINC01433								CICP23		CKLF-CMTM1
		EMP1				SLC25A19					RPS27AP17								NRN1		SIGLEC16
		GSTM3				ZNRD2					LINC01865								DIPK2B		GDPD3
		WEE2-AS1				FIGNL2					PACRG-AS1								DTNA		ASGR2
		NRBF2P6				IFT140					ANKRD20A21P								INSC		GBAP1
		CIBAR1				ITPRIPL1					AS3MT								LINC01890		RTN2
		C5orf34				CCDC183-AS1					HSPA8P8								CEP83-DT		SCUBE3
		TCEAL1				DTYMK					ZFYVE9P2								DRC7		IPPK
		BATF3				ADCK1					HNRNPA1P57								C1orf100		B3GNT9
		LIPT2-AS1				ASRGL1					RPL7AP50								CD300LD		LINC01943
		CTAGE4				CHRNB1					THAP12P8								ETF1P1		ZNF768
		LMO7-AS1				GPSM1					TNFRSF10A-DT								MAPRE3-AS1		AVPR2
		ZNF442				ZNF554					MRPS36P4								SLC28A3		SLCO4A1-AS2
		AGBL3				C20orf204					ANKRD20A9P								LINC02551		SERTAD1
		EHHADH				CES4A					NAV2-AS2								DAPK1-IT1		SMAGP
		RPA4				PARP3					SEMA3F								RPL7P24		BRF2
		GAS2				SDF2L1					ANKRD26P1								SEPTIN14P5		MRGBP
		NEXMIF				TNFRSF4					RPL34P19								THRIL		DEFA1
		LINC01882				SERF1B					RNU2-4P								EIF1AY		FAM53B-AS1
		LRRC37A6P				NECAB3					PRDM6								BMP2		DYNLT4
		RBKS				LAGE3					IGSF11-AS1								OR6N2		PDCD4-AS1
		DSC1				LRFN4					YWHAZP6								CYP17A1		RBP5
		TAS2R50				FAM86HP					HM13-AS1								SCN1A-AS1		CCDC9B
		FAM111B				KCNMB1					KRT20								GK-IT1		VENTX
		PCDHGB6				LRRC27					MEMO1P2								EFNB2		NIPAL4
		ALMS1-IT1				NABP2					OR13C4								APOBEC4		TESMIN
		ARHGEF35				FLYWCH2					CBLL1P1								CXCL6		FAM86B3P
		LINC02605				ZNF853					CDIPTOSP								RPL12P27		LRRC29
		PANK1				TPM2					SEPTIN12								H3P25		PRR11
		BHLHB9				LTK					FTCD-AS1								OR6N1		DENND3-AS1
		PMF1-BGLAP				DAGLA					HMGN2P3								CNGA1		ITIH4
		RGPD4				RPS10P7					IMPA1P1								KARS1P3		ZSWIM4
		VWDE				KRT18P5					ADAM30								SUMO2P8		TP53I3
		TEX30				MCAT					SLC9C2								TRPV5		PPIAP51
		CCDC26				TFAP2E					RPL7P48								PROKR2		MAPT
		LINC02482				TMEM86A					OR3B1P								XKR3		MARCKSL1P1
		TPTE2P5				DDR1					NSA2P4								FTH1P25		ZSWIM3
		SPA17				PDCD1					ANP32D								NYX		FUT10
		SERF1A				NTN1					NPAP1P2								CTRC		CHGA
		WDR17				AIFM2					OR1D4								DNAJC9-AS1		TMEM262
		SLC25A5P1				PPT2					OR2K2								CRHBP		ESRP2
		TPM3P7				LOXL2					HNRNPA3P5								ADGRB3		OSGIN1
		PPM1L-DT				KIAA1522					CTSLP3								HJV		LRRC61
		CATSPERB				CCNF					MTND6P21								HTR3B		KCNK7
		BRMS1L				PSD					BMS1P22								HTRA3		MFSD6L
		EGR2				H4C1					EPHA3								SYF2P2		HSPA1L
		TRAV14DV4				ZFAND2A-DT					SPCS2P1								PPARG		HLA-H
		LINC00540				TAMALIN					UOX								GPR160P1		LINC02580
		LRRFIP1P1				ZNF34					LRRC4C								GPR143		CICP3
		ZNF57				SLX9					HMGN1P6								UBE2FP1		CARD14
		C6orf201				NOTCH4					IGKV7-3								OR6K3		CICP4
		TOLLIP-DT				FAM50B					KRT222								TMC3		EFEMP2
		OR7E128P				ISOC2					RASSF9								RELN		DNAL4
		CCDC102B				FOXD2-AS1					LINC02160								CTAGE9		CRACDL
		SPAG16				ENO3					RN7SKP227								E2F8		RAB36
		PTPRB				RRP9					RPL23AP45								CEACAMP3		DOK4
		ATP6AP1L				TFAP2E-AS1					CDRT15P12								RPL21P1		DPEP3
		USP6				ITGA3					RGS21								HMGB3P24		CTRL
		TPH1				CDHR3					HIGD1AP8								CNGA4		SNX32
		DYNC2LI1				ANKRD16					RN7SKP79								GRPR		OLIG2
		LINC02968				CHPF					MTND2P31								FTH1P10		NPIPB15
		NUDT7				GRIN2C					LINC02048								ATG12P2		KCND1
		TRBV9				GGACT					RPS3AP30								OR10V3P		TCN2
		C17orf58				FKBP2					GMCL1P2								CYGB		MT-RNR2
		GNAI1				JAKMIP1					USP12PY								COL4A1		CYP1B1-AS1
		CTAGE8				ACTG1P14					DEFB130C								ZNF516-DT		MAP1LC3A
		ANKRD19P				FNDC10					FRG2C								SEPTIN7P12		PAQR4
		LINC01144				GPC1					FRG2								FOXD4L3		ZNF804A
		EFCAB6-DT				ASB2					RNU6ATAC24P								NANOGP11		INO80C
		EMSY-DT				BMS1P2					MMADHCP1								TMED10P1		TOGARAM2
		LINC03011				SLC39A4					LIPI								SUPT20HL2		PAPSS2
		PHOSPHO2				ACTL10					LIPT1P1								RPS13P2		BTBD19
		RFPL3S				CEMIP					LINC03019								PRR15-DT		SEZ6
		TTC23				CSPG4P10					EFCAB9								SHOX2		CBX8
		YWHAH-AS1				ZNF584					PCK1								HSPE1P11		CHRNA10
		RAD54B				UNC5CL					PPIAP69								SLC25A1P1		CD2BP2-DT
		TBC1D22A-DT				HSF4					CTAGE11P								TAS2R39		ENKD1
		TRAV12-3				TPPP3					MFFP3								TP53TG3D		PSRC1
		RPL5P4				TCAF2P1					CYCSP28								PSMA6P1		GLIS2
		IFT22				TMEM238					PCSK2								SLC6A13		KCNAB3
		NUDT12				MPV17L2					KMT2CP2								RS1		RN7SKP16
		PET117				IL21R-AS1					LMNB1-DT								GTF2IRD2P1		STAR
		ZNF221				QPCTL					RN7SKP88								SDR42E1P5		CRB2
		NAP1L3				ACE					RNU4-29P								LINC01344		EBPL
		SNHG21				ERVH48-1					MRPL42P2								ORM2		ISL2
		KCNQ5-AS1				CDPF1					MOCS1P1								ARPC1BP1		B4GALNT3
		ZNF229				KCTD1					RN7SL736P								UPK1B		TNFRSF12A
		NHLRC1				DBNDD1					RPL9P16								BCORP1		SIGLEC15
		SPTSSB				MUC12					RPL7AP82								TOM1L1		ZNF775
		ZNF781				GIPR					RNU1-119P								ENPP7P2		H2AC19
		ZNF471				SPATC1L					NAV2-AS3								OLAH		PTPRN2-AS1
		RPP40				HNRNPA1P34					RBM46								TFF3		LOXL4
		LINC01825				MT1X					SLC6A10P								TXNDC2		BICDL2
		FAM182A				TP53TG5					OR6C68								CCNA1		YBX2P1
		HDAC2-AS2				NR2F6					MTCYBP24								STOX2		CDC42EP1
		TRBV4-2				TRIP10					OR13C8								YWHAZP3		RXFP4
		DLG2				EGLN3					EEF1E1P1								KITLG		TGM3
		ST3GAL1-DT				PARS2					IFNA10								DUXB		SAMD11P1
		LINC01560				ZNF821					MTND4P1								SERPINE3		TMEM200B
		S100B				CCDC136					IRX1								MPP3		LGALS9C
		STAM-DT				C2orf74-DT					LGALS14								LINC02506		PLAC9
		MAP2K5-DT				PRPF31-AS1					OR6B1								S100A5		ZFP92
		KIAA0408				PTK7					COL4A2-AS1								LINC00958		PHB1P5
		LINC00888				SCNN1D					GLYATL3								ANOS1		KRT18P4
		MIX23				SIGLEC17P					ZNF705D								RLBP1		MT-RNR1
		MSH4				FCRLB					MTND3P13								SLC22A14		NTSR1
		SHISA9				LINC00896					P4HA2-AS1								OR2B6		CFAP119
		DOCK1				MBLAC1					FDPSP5								BNIP5		SPRED2
		RASA4DP				AFAP1L2					LRRC38								DRD3		ITGB4
		MMRN2				MFSD2A					OR7E102P								CPNE4		YBX1P4
		LRRC37A15P				LILRA4					FRG2EP								TLR8-AS1		C17orf107
		TXNRD3				NUGGC					FTLP17								LINC02917		LOXL1
		GNL3LP1				NTHL1					FOXA1								LINC00595		MERTK
		RP9P				RECQL4					CFI								ADAM32		FLVCR1-DT
		HECW2-AS1				PACSIN1					RNU4ATAC18P								RN7SKP97		LRMDA
		CHN1				AVEN					LINC00702								MTND4LP12		DCDC2B
		FGF11				GAS8					RPL23AP10								RPS12P17		RPL13P12
		COPS8P2				FOXRED2					VGLL3								CDK15		ATP5MC2P3
		GOLGA6L10				FDXR					DDX6P2								RPL35AP31		RN7SL473P
		GPAT4-AS1				ZNF750					SLC39A12								TEAD1		DDX11L2
		LINC02696				BOLA2B					PRR20G								CCIN		MEG3
		RAD51				LGMN					DUX4L32								GUCY2C-AS1		PLCD3
		TMEM18-DT				ZNF295-AS1					GPR158-AS1								NMRAL2P		RPL3P1
		RPS6P25				LMNTD2-AS1					OR2J2								NECAP1P2		SEC13P1
		TTC3P1				CCDC106					HSPB2								RPL23AP87		GRTP1
		MRC1				NCLP1					KRT39								SUGCT-AS1		HNRNPA1P76
		ADAM21				SLAMF8					LINC02516								SHROOM2		ALDH4A1
		RPL14P1				SLC6A16					SCARNA15								GAPDHP33		TCF7L1
		ARMCX1				PAOX					CXXC1P1								SRD5A3P1		ZMYND15
		ROBO1				RYR1					ESRRG								MED28P1		SAPCD2
		PCDHGA9				ADGRF3					CT55								LINC02280		DRAXIN
		PDCD6IPP2				AIRE					RNU6-914P								FAM205A		HEXIM2
		SCML2				NRL													PCSK9		MCAM
		LRRC69				SLC25A33													KRT18P60		RPL13P5
		UBE2FP3				PEMT													OR52B4		PHB1P9
		LINC01238				NOXA1													SPINK7		C3
		TRIM45				HMGB3P4													PAPPA2		PPIAP40
		TRBV7-3				PROB1													TRIM51EP		GREP1
		HAVCR1				WNT10B													P4HA3		RAB19
		WWC1				DLL1													MTND2P8		SMAD1
		HNRNPA1P70				LMF1-AS1													RPL5P5		SH3RF3-AS1
		TRGV5				SDC3													ZNF695		SENCR
		NRG4				ZC3H12A-DT													SCAANT1		CHRNE
		AMDHD1				SPSB1													CATSPER3		TMEM44
		C2orf74				ELOA-AS1													MID1		COL7A1
		RPL23AP53				CBLN3													PHF10P1		NRADDP
		TRAV4				RAB40B													RNU6ATAC35P		C8orf17
		ZNF177				LRRC37A9P													GPR17		FITM1
		VSTM5				PDIA5													PPP3R2		PIANP
		MMP19				SRRM2-AS1													SUPT20HL1		KCNG2
		TRAV22				LRRC56													ATP2A1-AS1		FNDC5
		ACMSD				GINS4													A4GALT		CXorf65
		RBMS3				NAGS													RPL9P3		C1R
		CDCA4P1				PTRH1													MATN1		LY6G5C
		MAGI2				ARHGAP22													CYYR1-AS1		PRMT1P1
		ZNF711				LMNTD2													DAZAP2P1		AOAH-IT1
		EIF4BP6				ABCB9													CDY4P		KLHL35
		OR2L2				SNTA1													SNAP25		NKX6-2
		TCEA1P4				SYT17													SUMO2P19		ATP2C2
		MTND1P9				P2RY6													DRP2		CNN2P9
		LINC01730				TEX52													METTL7B		SEMA3B
		TLCD1				TMEM266													ART1		ZNF691-DT
		NPIPA7				SYT15													LINC02971		NR4A2
		SCOC-AS1				PKN3													REL-DT		LINC01451
		HCP5B				C6orf226													SPAG6		ITGA9
		FBXO36				CFAP157													IDO2		EFCAB15P
		GPR151				UBE2Q2P1													LINC01115		PDZD3
		PHKA1P1				LRP5													TRIM80P		VWA7
		TRBV4-1				CCDC154													DCAF13P2		RPL23AP23
		LINC03033				ADAM12													LINC01554		IL27
		USP17L2				TNFRSF18													COL4A6		MYG1P1
		CUZD1				THAP7-AS1													INSYN2A		FAM136CP
		TMEM178B				RNF222													TMEM92-AS1		DDX11L1
		RGS20				SHF													HMGA2		CHAF1B
		RPL7AP45				FLRT1													CALM2P3		LKAAEAR1
		ARHGEF28				SPIRE2													TWIST2		CYP26C1
		GTSF1				CTCF-DT													LINC00293		CACHD1
		AKR1C7P				PTK6													TAS1R1		CEACAM19
		BRCC3P1				PHB1P12													RPL23AP60		NPFF
		RPL15P3				BEND3													NSG2		FKBPL
		RPL7AP15				HSD17B8													SCN2B		PGAM1P8
		ROPN1B				MAPK11													CYTL1		LINC00677
		ZNF774				GDAP1L1													RNU2-6P		TOB1-AS1
		DMD				DCAF8-DT													LINC00484		CABP7
		HNRNPA1P16				TCAF1P1													GAPDHP44		NOL3
		IQCH				MIR762HG													SULT1C4		ATP2C2-AS1
		SUSD5				NDRG4													IL4		PRSS8
		CTHRC1P1				MANEAL													GLDN		ACTR3-AS1
		RABGAP1L-IT1				ANGPTL7													GJB5		SLC25A34
		NEGR1				MT1F													SERPINA11		LINC00189
		FAM161A				CPLANE2													WDFY3-AS1		ADARB2
		MTCO1P28				DHRS11													PIMREG		APCDD1L
		COQ3				KCNA6													SRCIN1		SPACDR
		SMC1B				SV2A													MLNR		LINC00598
		SPTLC1P1				CATSPER2P1													LINC01545		LINC01291
		PAICSP5				LINC01311													GS1-279B7.1		ATOH8
		ZNF157				P3H4													RN7SKP26		LRRC46
		SRGAP2D				GPAT2													GAPDHP27		FLJ20021
		PEDS1-UBE2V1				CDKN2A													KCNQ1-AS1		PAX8
		FOXD4				DDX12P													VDAC2P3		RPS10-NUDT3
		PLEKHH2				RPL10P19													RPSAP41		BSND
		MIPEPP3				RTN4R													C9orf152		RGL3
		CCT6B				TRIM47													ST8SIA5		TAS2R60
		DDAH1				ADM2													TMLHEP1		RN7SL382P
		PEX5L				HEXD-IT1													NPM1P40		FAM110B
		PJVK				SPDYE2B													DLL4		ENPP7P12
		THOC7-AS1				HUS1B													MICOS10P2		LINC03034
		COPZ2				POU2F2-AS1													LINC00427		HES6
		HERC2P10				PRKAG2-AS1													KCTD9P4		HDAC4-AS1
		ZSCAN23				C1QA													SLC52A3		NEFH
		GOT2P6				ZDHHC11													C10orf55		CCDC24
		PDCL3P2				MTSS2													GSDMC		RPS2P32
		ANKRD31				MIR219A2HG													CYP51A1P2		SULT1A2
		SMIM33				GPR25													LINC01888		LINC01134
		ACAA2P1				ZNF837													C3orf70		G0S2
		ALPK2				C22orf15													ARPP21		GPRIN1
		TFIP11-DT				LINC02610													OR1L6		CRLF1
		PAPOLA-DT				CA11													GPR87		ZNF385C
		ANKDD1B				EDARADD													LINC01736		LINC00482
		KLHL23				LRRC23													PYCARD-AS1		RAB4B-EGLN2
		GLRX3P2				FBXW9													NTRK3		CCL3
		DYNLT2B				PRR22													LINC01204		ADM-DT
		HMGB3P32				ACSBG1													NXF3		CAMTA2-AS1
		RAB9B				SLC52A1													TMEM98		TOX2
		LINC01597				PTGFRN													LY6G6C		EFCAB8
		LNP1				SCAMP5													LRRC71		XKR7
		HLA-DQB1-AS1				KCP													CPNE9		NT5C3B
		RBFOX2				KHK													DYNLT5		ANGPT4
		TMEM254-AS1				TNFRSF11A													TUSC8		UNC13B
		IL23R				SNORD3B-2													LINC02531		PHF24
		HLA-DRB6				LRRC20													FRMD3-AS1		MIR194-2HG
		DDO				STKLD1													ITLN2		KIF28P
		RBM11				PSPH													CFAP46		MN1
		OR2AK2				FSCN2													THBS1-IT1		ATP2A1
		CD101-AS1				C20orf144													RPL12P42		FAM131B
		FAM90A1				ASIC3													DRD5		RN7SKP78
		PRKG2				DLGAP4-AS1													OVCH1		ZNF425
		FGF7P3				CDHR1													SSTR4		FAM83F
		SPTLC3				CBY3													PSORS1C3		ANO7
		LPAR3				SYN3													DHFRP1		JAKMIP3
		TRAV6				ME3													PAX9		LZTS1
		PLAC8L1				POMC													DPPA2P1		AHRR
		DNAH8				HRNR													CNTNAP3P2		CERS1
		AGGF1P2				TNFRSF21													TM4SF1		SNHG28
		RUSF1-DT				ATP6V0CP1													PBX3-DT		RPL36P12
		RHPN2				PANO1													SLC26A5		AGAP14P
		DAB1				KANK3													MAGOH3P		CDCA8
		BNIP3P42				ADAMTSL5													MMP23A		PXDC1
		LINC02241				KHDC1													LINC01581		RN7SKP70
		TMEM44-AS2				ADCY5													PPIAP19		IFITM5
		BFSP1				MSANTD1													ASXL3		NEBL
		LEKR1				TRAV3													LINC01635		ACTG1P4
		LINC01376				DLGAP3													GPR119		IKBKGP1
		GUSBP5				PPIAP53													C5orf47		HNRNPA1P15
		RAD23BP1				TRBV6-2													LINC02942		FAM238A
		MARVELD2				MIR9-1HG													H3P36		ENTPD2
		CD70				SLC9A3R2													SPINK8		SDK1
		KLHL13				EGLN1P1													SLC25A52		SLC2A14
		RPL4P4				C18orf15													KRT13		PRICKLE4
		DDX19A-DT				CASP16P													RPL23AP24		RN7SL288P
		FRMD6				SPRED3													PTPRD		HES1
		OR2L5				MACROD1													FAM170B		FAM95B1
		XKR9				GLB1L2													E2F3P2		KISS1R
		KRT8P15				SLC12A5													RPL23AP25		SLC12A5-AS1
		PTPRG				SENP3-EIF4A1													LMO3		PROC
		SAXO2				NUDT17													PDE6H		PKMYT1
		C3orf14				EVC2													MUC5B-AS1		ARHGAP23
		DDR2				ABHD17AP1													TTLL7-IT1		ARF1P2
		PARVA				NINL													FBXW10		GSTM1
		SPDYE9				S100A13													HERC2P8		CYP4F29P
		SPDYE11				FBXL22													MUC19		XIAP-AS1
		HTR5BP				PRKAR1B-AS1													CPLX3		FAM201A
		CHL1				CDH24													MEIKIN		CILP
		TMEM232				DSCR9													COX6CP14		SLC1A7
		ADAM7-AS1				FBXO2													HTR2A		TIRAP-AS1
		PTPN2P2				SDHAP2													RPL32P27		SDC2
		TLK2P2				ADAMTS13													DLK1		SOCAR
		RPEP4				HSPA12B													FAM187B2P		STPG4
		TRBV14				FEZ1													CPB1		ST13P10
		MTCYBP32				SCD5													DNAAF4-CCPG1		ST6GALNAC4P1
		RBM22P2				HPDL													NR5A2		CYCSP40
		FXYD6-AS1				TRIM16L													PIERCE2		PRDM10-DT
		ERICD				ANKRD13B													SCGB1C1		HRK
		EFCAB10				PDE6G													FTH1P11		TLCD2
		ZNF415				CPNE6													PRDM7		TFCP2L1
		SLC25A27				ACVRL1													REXO1L1P		GAPDHP51
		LARP4P				SCX													LYPD6B		HROB
		MCUR1P1				PGLYRP2													ARNT2		KIR3DL2
		AGGF1P1				ZP3													LYPD8		SFTPB
		RASSF6				CACNA1F													C2CD4B		PLTP
		FAM86JP				CAMK2N1													ARL4AP3		CLEC18B
		LINC02185				MTMR9LP													GJB4		GJA4
		ZNF492				DPYSL4													CLDN14		HSFX1
		NUP93-DT				PRSS1													WFDC1		APOA2
		HNRNPA1P7				TMPRSS3													OR14L1P		LINC01973
		GSTA4				RPL12P29													VWA8-AS1		PRSS27
		INSM2				EEF1DP3													LINC01686		RHBDL1
		ALKAL2				ADSS1													RN7SKP90		KIFC1
		MPHOSPH10P3				KLF4P1													CFAP77		RPS7P11
		TNR				RLN3													CCL16		DOC2A
		FAM88E				METTL21AP1													LINC01315		LINC01988
		TSKS				WNT1													GADL1		HBEGF
		SNTG2				RTKN													WFDC12		KIR2DL1
		MIR99AHG				MIR34AHG													PGK1P1		UBA52P8
		OR2L8				LINC02812													NPM1P24		C1QB
		MRPS6P2				HTT-AS													TJP1		YRDCP2
		ZFP57				LINC02846													AFDN-DT		RN7SKP292
		RPL12P16				CEBPB-AS1													HOXB9		NHLH1
		TMSB4XP4				GFRA2													KRT15		AUNIP
		SLC16A2				ERI3-IT1													IL12B		NEURL1B
		LINC02367				SNX18P12													REXO1L6P		DHRSX-IT1
		TRAV10				PDE6A													PTCHD1-AS		CABLES1
		CCDC81				QRFP													CYP11A1		PNMA5
		JAKMIP2-AS1				SYNGR3													TUBA5P		SIGLEC11
		PITPNA-AS1				SOX15													SERPINA9		PCBP3-AS1
		RPL26P6				LEXM													RSPO3		MYL6BP1
		LDHAL6B				PROZ													HHATL		BIK
		GPC4				PRADC1P1													HNRNPA1P41		EFNA1
		C19orf73				LGALS9B													RPL7P4		TEDC2-AS1
		AK4P4				PRSS21													STXBP5L		NTRK1
		CFL1P1				GPR20													IGFL2		RPL13AP19
		CNBD2				APOBEC3H													HNRNPA1P42		AANAT
		FAM229B				VWA5B2													LINC00399		AP1M2
		ELOA3BP				SPATA25													MIR548A1HG		PABPN1P1
		OR7E13P				PLEKHN1													HOXA10-AS		RNF185-AS1
		PRSS16				C9orf163													H3P14		KRR1P1
		SGCD				ABHD14A-ACY1													CCDC148		SLC22A13
		TTC3-AS1				THBS4													CES1P1		ADPRHL1
		BUD13P1				TMEM51													HNRNPLP2		CFAP126
		NUDT11				PPIAP42													SPATA31A1		COL13A1
		TMEM263-DT				PCSK4													SOCS6P1		CHDH
		SYCE1L				SEMA3G													NICN2P		RN7SL587P
		AP1AR-DT				KLHL33													LINC02196		CYP2F2P
		KBTBD11-OT1				LINC01530													CLTRN		TNC
		HERC2P4				RAI1-AS1													LINC02957		RNF112
		UTF1				BTG3-AS1													FABP2		PTGER3
		HOXA10				MST1P2													SLC10A5P1		HSPB9
		RASL11B				ITGB1BP2													LINC01767		AOC4P
		TRDV1				BRSK1													RRM2P2		PGAM1P11
		MORN4				PCDHGA7													AKNAD1		OLFML3
		TRAV5				LYPD3													OR13E1P		LAMP5
		YTHDF3-DT				LCMT1-AS1													CYP1A2		MUC1
		MYCL-AS1				ARHGAP39													DIRAS3		SIRPB3P
		AKAP1-DT				RPL28P2													BHMT		RCC2P6
		CHRM3				PLPP7													CYP4F2		SLC25A6P3
		CZIB-DT				MROH8													SPATA45		TMX4-AS1
		GUSBP4				L1CAM													GPS2P1		TEX38
		ANKRD20A1				FAM186A													CBX1P3		DUX4L37
		ROCK1P1				TRGV1													COX6B1P6		GPRACR
		MIR31HG				LDLRAD2													AXDND1		NOS1AP
		LINC00563				C16orf95													OR52M1		RPSAP75
		BTBD7P1				PDZD7													ARMH4		OLFML2A
		SLC26A4-AS1				ENHO													TRPC6P1		SPC24
		IBA57-DT				P2RY4													GNG12		TEX54
		KRT18P52				PRRG2													MSLN		RPL21P121
		KLHL10				MIA													LINC01515		IL17REL
		TRAV35				SLC4A3													PLA2R1		OLFML2B
		LRRIQ3				LCNL1													DPPA3		STAU2-AS1
		ASAH2				HLA-J													QKILA		SNX19P4
		KLHL31				PCDHGC3													PKMP1		INE2
		MTND1P8				FAM189A1													KRT8P36		FGFR4
		CSNK1A1P1				ST8SIA6-AS1													SLC24A5		SYN1
		RPL36AP44				TM4SF19													TAAR1		MICD
		RPL36AP48				LINC00106													LINC00501		RN7SKP151
		MRFAP1P1				UPK3A													ADGRG7		THSD7A
		FSIP1				UNC45B													RNVU1-33		NMB
		PRKAR1AP1				HTR7													CPNE2-DT		HMGN2P35
		FAM78B				CTF1													CYP1A1		SLC22A20P
		RN7SL258P				FAM222A													REV3L-IT1		LINC00997
		ZNF883				ADRB1													CARMAL		PTGES
		CPEB1				RASD1													KLF8P1		CDCA5
		ZNF165				WNK4													KATNBL1P1		PLXNB3-AS1
		OR2L9P				SPOPL-DT													GLYATL1P2		ITPKB-AS1
		OR2T11				SAMD11													RPS28P1		DRICH1
		EDRF1-DT				GRID2IP													MTND4P34		CYP2F1
		TRGV5P				INCA1													PLA2G12B		RPS3P6
		LONRF2				POLH-AS1													LINC02688		STK32B
		RPS2P55				MPC1-DT													LINC02209		CAVIN3
		SMKR1				PANK2-AS1													ATP5PBP5		SULT1A4
		CRYM-AS1				TENM4													CBX1P4		RN7SKP163
		ZNF732				RDM1													VWA3B		PABPN1L
		OSGEPL1-AS1				MIR3677HG													C11orf91		FKBP1C
		TTLL13				RN7SKP80													OR52N3P		C4A-AS1
		LINC00632				CSPG4													LGR5		C4B-AS1
		TRAV36DV7				ZG16B													MYO16-AS1		PRKAG3
		CYP3A7				SRRM1P3													LINC02099		RPL35AP5
		ZNF32-AS2				SPATA24													FER1L6		MYLK3
		LINC01189				WNT6													RPL35AP6		BEAN1-AS1
		ENPP1				CAPN14													ZNF663P		TGFBR3L
		SCN11A				BPIFB9P													LINC01992		ITIH3
		ZNF705EP				SAPCD1													BZW1P1		HSPA2
		ZFP2				CLEC4F													S100A2		MTDHP1
		METTL21C				URAHP													LINC02814		FSTL4
		ODAD3				AKT3-IT1													LHFPL3		FAM228A
		CYP2J2				WWOX-AS1													PTMAP12		PPIL6
		SMARCE1P6				ZNF503-AS2													NDUFAF4P3		SLC22A18AS
		KCNK10				PPIAP30													GOLGA8S		STARD13
		HSPA8P19				SKOR1													TGM5		LINC00392
		FANK1				PXDNL													KDM5DP1		RRAGC-DT
		ZNF215				ECI1-AS1													KCNJ16		FAM166A
		WWC2-AS2				SYCE1													LINC00628		PTH2R
		RPAP2P1				RTN4RL2													ZFY-AS1		CNKSR3
		CDNF				BRME1													RNF212B		HSPB6
		NPIPA8				DNAI2													OR5BA1P		TINCR
		GREB1				SLC34A3													LINC01267		PTTG3P
		GALNT16				RPH3AL-AS1													LINC02208		FAM124A
		LINC01277				TRNP1													FABP5P15		RAMP1
		LINC02324				SSC4D													FMR1-IT1		OSCP1
		PRELID3A				TPBG													STC1		ZNRF2P1
		PARK7P2				NDUFA4L2													PSMA2P2		TRIM51BP
		ZNF112				RN7SKP30													DYNLT3P2		LINC01762
		SCIN				TUSC1													LINC02177		GJB3
		ITIH1				CFAP73													OR4F3		ACTBP14
		SERPINA10				CAMSAP3													ABCA4		SRSF9P1
		CHRNA5				CALHM1													MT1G		RBMS2P1
		OR2T3				CYP11B1													DZIP1		TMEM240
		AIF1L				PGA3													SKP1P3		PRR13P1
		TXN2P1				KRTAP5-1													SLC25A5P9		SPDYC
		SLC38A4				PLA2G2C													KRT8P14		TRPM2-AS
		POGLUT2				C16orf96													RNY1		B4GALT1-AS1
		DENND6A-AS1				KIR2DL4													PDYN		GUCY2D
		RN7SKP287				MMP15													TMEM123-DT		HSD3BP5
		RPL15P18				STUM													OR2A14		NRARP
		PAK3				SLC45A1													GOLGA6D		DNAH9
		SMARCA1				PALM3													UCN2		ULK4P2
		ANGPTL3				NAT8L													CLEC2A		KRT8
		NEMP2-DT				DNM1P41													BHMT2		GPRC5C
		CXCL9				RPL32P5													OR2AG2		WEE2P1
		TRPC3				DNAJB13													KRT18P35		RPL36AP13
		CASP1P2				TNFSF9													ANGPTL5		RPL3L
		KDM4D				SYCE2													CCDC70		NEUROD2
		USH2A				RTN4RL1													ERC2		STEAP3-AS1
		C17orf78				GLRA1													OR9H1P		NPBWR2
		SAMD12-AS1				IGLV3-9													GXYLT2		H2AB3
		RRN3P4				LDC1P													HECW1		LINC01960
		AKR7A3				PCDHGC5													KNCN		NGFR
		BCL6B				H2AZP6													OR1A1		LINC01118
		ASS1P12				SLC39A5													TMEM265		H1-12P
		RCAN2				LINGO4													PPIAP46		MPRIPP1
		ZNF334				RN7SL116P													TRPC6P7		HCG9
		DDX55P1				LINC02916													ERICH4		CYP21A1P
		ADAMDEC1				FOXJ1													MTCYBP34		SH2D6
		RNF138P1				NPTX1													MYBPC1		NRN1L
		CCNB3				ATAD3C													ARSD-AS1		SIGLEC12
		STX17-DT				IER5L-AS1													RPL14P6		EIF4E2P1
		PSMA2P1				RUNX3-AS1													SINHCAFP3		FFAR4
		POF1B				TEDC2													LINC02579		PHGR1
		ATP5F1AP10				FAM240C													C2orf78		FOXC1
		H1-1				RSPH10B2													UGT3A2		RTL8B
		POLG-DT				RNPS1P1													SNX18P10		PPP1R1AP1
		TIMM9P1				RNF5P1													ZAR1L		HNRNPA1L2
		LCTL				NRTN													KRT18P67		F8A2
		DPH1-AS1				BCAR3-AS1													RPS15AP38		COL23A1
		EEF1A1P23				C1QTNF4													FTLP14		COX6B2
		STPG3				SLC25A28-DT													MLXIPL		SNAI1
		IGSF11				RASL10A													CYCSP11		COL4A2
		CYP3A4				KIAA1549													COL12A1		UBE2MP1
		LYG2				AKR7A2P1													LINC01300		H2AB2
		CPS1				TPM3P6													SLC10A6		SPACA5
		CCDC196				SCUBE1													MRO		ADAMTS7P3
		GCNT1P1				RN7SL481P													RNU4-48P		GPR83
		MTCYBP28				HMGB1P31													LINC01695		DENND10P1
		NTNG1				RPL13P6													RNU105B		KRTAP10-2
		LINC01229				GNG3													HBZP1		LINC00200
		RAPGEF4-AS1				LCN8													GUCY2F		ATP6AP1-DT
		PPIAP64				ELOA3P													PTGIS		CLCN1
		LINC00336				LINC01786													VN1R18P		OIT3
		MANSC4				OXCT2													INA		GRK5-IT1
		SCGB3A1				AMMECR1-IT1													GABRR1		SDHCP2
		OR13D3P				SHC2													RPL7L1P8		LMAN1L
		BOLL				CCDC92B													LINC03025		ATF4P1
		KLHL30				SRMS													SNX18P5		RN7SKP269
		ANK2				SLC7A5P1													TEX13C		LINC01852
		SMPD4P1				TTLL1-AS1													LINC01649		ASMT
		SLC25A30-AS1				COL26A1													TP53TG3C		OR5C1
		RAB7B				HRG-AS1													OR1D5		UBE2Q1-AS1
		RPSAP15				RPL23AP52													RHOV		LINC02736
		GOT2P3				VPS13A-AS1													LINC01350		HRH3
		RPL21P89				RN7SL75P													MEP1A		TPBGL
		HHLA2				RBP1													LINC01620		BICC1
		RN7SKP187				ROR1													RPL6P30		FAM178B
		ADAM29				KRT5													EIF5P1		GSTM5
		TRBV12-5				HOXA4													PCDH20		MRPL57P8
		EBAG9P1				SLC5A11													GUSBP16		CRYM
		MEIS2				ZFPM1-AS1													DRD2		REEP2
		OR7E2P				PRKX-AS1													RNFT1P3		OR52B2
		PTPN20				RAC3													DHFRP2		LARP1P1
		TRBV21-1				EPB41L4A-DT													RNASE13		H2AZP1
		LRRC36				CCDC116													CTAG2		CYP26B1
		PCDHGA1				CTTNBP2													RPS26P57		ADAMTS14
		SLC9A2				PRB3													TRIM64		SLC14A2
		PMS2P5				ESPNL													LINC00370		ATP5MC1P2
		ATP1A4				PTPRU													GYG2		SGSM3-AS1
		HNRNPA3P6				CCDC40													CNOT6LP1		LIN28A
		OR2T2				TMEM249													SLC6A11		CYP2A7
		SALL4				LINC02573													ANAPC1P5		FAM187A
		CRTC3-AS1				RN7SKP64													HNRNPA3P13		CCDC3
		REG4				ALG3P1													ANAPC1P3		LRRC73
		TLE1P1				LAYN													RN7SKP282		PDIA2
		RPL21P65				C20orf203													LAMC2		PPIAP36
		FDPSP4				FAM90A25P													MYBPHL		CENPA
		PPIAL4F				LINC01977													CTCFL		FBLIM1
		PLS3				ADAMTS8													NDNF		H3-5
		TRAV39				MBTPS1-DT													PPIAP52		PRDX2P1
		KCNIP4-IT1				FAM220CP													LINC02948		PADI6
		BOC				RN7SL388P													PSMD4P1		PPIAP16
		RHOXF1				MIR193BHG													ADAMTS12		BZW1-AS1
		MTND2P2				TTC36													TRPM1		FAM184B
		RPL7P14				EFCC1													H4P1		KCNK17
		LINC01845				CHCHD4P3													DNM3-IT1		NDUFA3P2
		SLC10A4				RN7SKP130													HSD3B1		TPSAB1
		TSPAN6				C16orf89													EIF5P2		SYT8
		NENFP1				MYCBP2-AS2													CRIP1P1		OR3A2
		TH2LCRR				CLDN4													PRL		TBC1D3C
		IUR1				RIMBP2													CEACAM7		MAPK8IP1P1
		UGT2B17				ZDHHC20-IT1													ASS1P7		HMGN2P20
		RFX8				ARHGEF25													PRY		CCM2L
		RN7SKP158				FA2H													XKR5		TRIM64B
		SLC22A3				PCAT6													CSP1		POTEE
		RPS3AP12				PTMAP2													KATNBL1P6		PERM1
		YWHAZP4				ACTL7A													GLYAT		BCL2L1-AS1
		TRBV23-1				SNORA5A													PRYP3		FOXO6
		RASSF8				POM121L9P													SLC30A10		NWD1
		HSPE1P3				KCNJ11													AADAC		RN7SL462P
		RPL23AP17				SLC22A31													POTEG		KRT18P62
		ACOX2				GATA6													ZNF98		CRB1
		RPL21P119				HNF1A													NRBF2P4		SOS1-IT1
		OR2L3				FOXH1													SNORA32		RN7SL640P
		FAM32BP				P2RX2													FAM224A		ADORA2BP1
		RHEBP1				ACY3													RPLP0P3		CDC42P6
		PDCL3P5				SCRT1													OR5A1		FFAR1
		CCDC144NL				MELTF-AS1													GYG2P1		IGBP1-AS2
		LINC02391				SLC2A10													LRRC9		GLCCI1-DT
		SPINK2				OPRD1													ADGRL3		AICDA
		MTCO2P12				RNF224													MTCO3P15		VSTM2L
		CYSRT1				CYP24A1													DUTP8		CICP9
		CELF4				DUOX2													LINC01447		TRIM50
		LURAP1L				RPS2P39													LINC01610		INHBE
		ARHGAP11A-SCG5				BARHL1													RPL12P22		RPL32P22
		TRAV18				KRT18P26													PRRX1		RN7SKP134
		RN7SKP50				FTLP6													SCUBE1-AS1		LINC01150
		TNNC1				IL17C													DPPA2P2		MED8-AS1
		SNX25P1				BFSP2													SNORA29		IFITM3P2
		DCUN1D2-AS				LINC02646													SNX18P4		KRTAP10-9
		EFCAB6				HMGN2P27													TSGA13		KRTAP10-3
		EXOSC10-AS1				AKR7L													MARCHF4		OR2L13
		LIMCH1				PRSS41													LINC02264		RPL36AP45
		SEC62-AS1				ADAMTSL2													RPL22P18		ELMO1-AS1
		GRIA4				SPATA21													KRT38		GSG1L
		NME1-NME2				AHCYP5													KIAA2012-AS1		FAM107A
		NYAP2				HDHD5-AS1													ACR		TNFRSF19
		BCRP3				RPS10P18													LAPTM4BP1		PAX6
		RAB41				RDH12													PDE1A		NANOS3
		ZNF311				ZNF473CR													LINC02128		IFITM3P3
		MPHOSPH10P2				IGKV1D-13													SYT7		RN7SL113P
		RBMX2P3				CRLF2													GULP1		HTR1B
		GCNT2P1				TUBA3E													LINC01548		COL6A4P2
		COL8A1				CALML6													KPNA2P1		HS6ST1P1
		VANGL2				RN7SL653P													OR7E122P		FZD9
		RAB25				SMO													PRYP4		AVPR1B
		POU1F1				SZT2-AS1													COSMOC		HCAR1
		EMX2OS				PIERCE1													WFDC13		TSSK2
		LRRC66				FAM166B													HAS2		PWAR5
		RND1				MIXL1													LHCGR		RHOT1P2
		MDN1-AS1				BANF1P4													NMRK2		RN7SKP74
		PMS2P14				CDRT15P1													PRY2		FAM3D
		CARNMT1-AS1				SRGAP3-AS2													RPS4Y2		PDCD6-AHRR
		RPS5P3				SMYD3-IT1													LAPTM4A-DT		LINC01348
		ANKRD18CP				NPM2													RNU4-49P		MROH3P
		FCF1P8				RN7SKP230													CYP4F8		H3P4
		LYPD5				SLC25A47													NOTUM		NPBWR1
		LRP1B				RN7SL192P													MTCO1P42		KRT81
		VAV3-AS1				GUCY1B2													LORICRIN		KRTAP12-4
		RRAS2P1				LINC03008													OR3D1P		PRR19
		TRBV10-2				NOXO1													DUX4L26		CCT8L1P
		SNORA5C				SH3PXD2A-AS1													DEFT1P		ID1
		CHSY3				PLCXD2-AS1													RN7SKP272		SLC4A9
		CHFR-DT				TMEM198													CCNYL5		CILP2
		ALG1L				LINC00452													PDE4DIPP9		RTL1
		TMEM256-PLSCR3				LINC02666													TEDDM2P		SNORA22C
		CHMP5P1				RN7SKP185													CTF2P		RUVBL1-AS1
		CCDC192				FOXB1													VPS26CP1		GPHA2
		SLIT2				ELOA2													LINC01932		GAD1
		CYP51A1-AS1				RN7SL146P													MUC3A		RPL36AP46
		CYP2C8				PRSS22													CUL1P1		LINC01460
		SERP2				TTLL10													ATP1B4		MARK2P16
		UBE2SP2				SND1-DT													BNIP3P15		TRBV11-3
		IGHV7-4-1				ERP29P1													LIPK		INPP5J
		CHMP1B2P				NME1P1													UQCRC2P1		SHANK2
		RN7SL851P				CA7													MEIG1		LINC00923
		ATP8A1-DT				PSD2													CLCA4		BEST2
		RPS2P17				THAP10													AKAP14		KRTAP10-10
		PMS2P2				RSPO4													OR1C1		LINC02961
		CYP51A1P3				GTSF1L													PGAM5P1		TUBB8
		RPL24P8				SLC44A3-AS1													DDX59-AS1		SPINT1-AS1
		VIT				FAM90A20P													YWHABP1		RN7SKP253
		TKTL2				CELF5													LINC01378		TUBB8P7
		RGS5-AS1				DAP3P2													SPATA31A6		IGLV10-54
		MAFTRR				DACT3													TNRC18P3		WASF4P
		PRKG1-AS1				ZNF426-DT													LINC01209		NECTIN1-AS1
		SLC35F1				CDRT15P6													LINC01700		CLDN11
		RPLP1P6				RNU4-25P													RN7SKP214		LINC01301
		CAVIN4				GAL3ST1													CD24P4		GUCA1A
		OR2T32P				RASL10B													NAP1L1P2		LINC00582
		GLRA4				COLCA2													PIP		TUBB8B
		RPL35AP24				PKD1-AS1													MRAP		GARIN2
		RPS15AP13				AGBL5-IT1													ACSM4		LINC00242
		ZBTB8OSP2				RPL7AP26													SDCBPP3		KRT86
		MAP9-AS1				PCDHB15													DLX1		ABHD17AP4
		HSP90AA5P				PYY2													DPPA3P2		CYS1
		ADH6				RN7SKP173													LINC02715		GLOD5
		CNDP1				PNLDC1													CAMK1G		LINC01168
		FTCD				OR6L1P													GLRA2		KRTAP10-4
		TAF12-DT				RPL7AP21													OR1P1		CELP
		MTND1P3				GPAT2P1													LINC01414		RNU1-134P
		SLC17A3				HCG20													RPS26P11		BCAR1
		CENPN-AS1				ARC													BOLA3P4		ZNHIT1P1
		CDH20				LINC02692													CEACAMP1		LILRP1
		CDKL2				MAPT-IT1													PHYHIP		IGSF23
		SLC10A5				EPHX4													RN7SKP267		FOXD1
		RPL15P5				BIRC7													OOSP2		FMO3
		PPP1R9A-AS1				TEX53													GLRX5P2		RNU1-22P
		TRBV7-4				RN7SL663P													LINC01843		POU3F1
		SLC26A7				MTND4LP30													AADACP1		MSNP1
		RNVU1-4				KIAA1671-AS1													CTNNA1-AS1		PTMAP9
		LINC02705				ECEL1P3													C9orf57		DHH
		TMEM231P1				MTCO1P54													RANP5		RN7SL559P
		MYH15				ROR2													TTTY2B		RAB5CP2
		NTRK2				KIRREL2													IGHVIII-76-1		NFATC4
		ASB9				HLCS-IT1													WASF3-AS1		LMOD2
		ZNF322P1				FAM90A11P													OR13F1		SYS1-DBNDD2
		HOMER2P1				RPL12P28													VAX2		STUB1-DT
		C4BPB				IGLV4-60													SPATA16		CNIH3-AS2
		MMP2-AS1				AKR1B1P1													TEAD4		KRTAP12-3
		PHB1P15				TLX2													RPL27AP8		PRKCG
		RANP8				LINC02139													ARGFXP1		FLJ30679
		ELOVL2				FGD5P1													PRSS56		MOG
		KRT17P2				ZNF556													TRIM55		RPL36P11
		SH3BGR				KLC2-AS1													ANKRD62P1-PARP4P3		CALCRL-AS1
		YWHAEP7				FOXE3													BCRP8		FAM180B
		MYOZ2				VN2R17P													SH3GL3		CTXND2
		ZNF286A-TBC1D26				RN7SKP69													PPP1R1C		WNT9B
		SLC9A9-AS1				GRIFIN													SP5		LRRC14B
		TNKS2-DT				KRT18P19													PCDHA4		EIF4BP2
		TVP23CP2				LIMS1-AS1													EVPLL		C3orf84
		EIF5A2P1				IGHV3-64													UBE2E4P		STIM1-AS1
		IGLV3-12				TTLL10-AS1													RPL21P37		PRKCE-AS1
		BCLAF1P2				IL17B													S100A16		S100A3
		DNAJB6P1				SLC25A47P1													RNU4-9P		YBX3P1
		SMIM10L2B				OLA1P2													FNTAP1		XIRP1
		LRRC8E				TBC1D3F													SSTR1		SPATA46
		PLP1				IL13													SIX2		WFIKKN2
		MYADM-AS1				VGF													SLC36A2		TBC1D3G
		CD200R1L				B4GALT4-AS1													LCE5A		C1orf167
		BMS1P10				CREB3L2-AS1													RPL7AP67		HNF4A
		DCDC1				ITCH-AS1													MTNR1B		SERPINH1P1
		CPP				IGHV3-64D													FANCD2P2		RNU2-25P
		IGLV2-18				RNA5SP203													MDGA2		DNER
		ADAMTS16				MIOX													ARMCX3-AS1		KRTAP10-8
		FGF7				OR2AG1													DEFA8P		DDX11L17
		OXCT2P1				C17orf114													LPCAT2BP		RN7SL606P
		CCNO-DT				TRBV6-7													C17orf64		GOLGA6A
		RN7SKP160				SYNJ2-IT1													COX6B1P3		RPL7AP9
		GRM3				RN7SL503P													HNRNPA3P3		GABRD
		SOWAHCP2				EEF1A1-AS1													LBP		ACTG1P16
		RPL35AP14				HES5													RBMXP3		RN7SKP127
		VCAM1				KLRG2													SNRPCP14		FBLL1
		FRAS1				HMGA1P8													HMCN2		C1orf87
		GGNBP1				SP6													CLDN16		LINC00642
		CCDC113				IGKV2D-30													OR2W4P		PRSS3
		LINC01783				FTH1P12													DSCR10		NOC2LP1
		PMS2P13				GOLGA6L3													MTRF1LP2		KRT17P1
		WFDC21P				SLC25A6P5													BECN2		RNA5-8SN4
		ARHGEF38				TTBK1													HRCT1		RNA5-8SN3
		E2F5-DT				IGHV3-36													LIMK2P1		RNA5-8SN1
		MTCO2P19				RN7SL472P													OR6C74		RNA5-8SN2
		PLEKHG4B				KCNG3													KRBOX1-AS1		HNRNPA1P54
		CTNND2				TRBV5-7													RHOJ		CHCHD2P11
		COL25A1				PSMB11													PPFIA2		ATP5MFP2
		MTCO3P12				RN7SKP37													GAPDHP25		MTCO3P21
		RPL21P32				SYT3													OR7E12P		C2CD4A
		IGHV2-70D				ESRRAP1													GPR6		MTCO2P1
		LINC03028				RN7SL530P													LDLRAD1		WFDC3
		SHLD2P3				TBC1D26													SCN1A		CXCL17
		TRAV34				SNX7													GYG1P1		RN7SKP161
		TRBV10-1				MPTX1													LINC00605		NUTM2HP
		LAMTOR5P1				GABARAPL3													HMGN1P17		INHBA-AS1
		MIPOL1				AMD1P1													RN7SKP153		RNASE8
		CNOT10-AS1				SNRPGP9													RPS15P5		RPH3AL-AS2
		RNVU1-30				RHOD													MIR548K		FBLN1
		RPL23AP72				TUBBP1													DNAJC19P7		TMEM105
		LINC00933				PTGER1													BOLA2P3		IRGC
		DISC1FP1				RPL31P60													DENND2B-AS1		RPS29P14
		GOLGA8IP				RN7SL351P													HHLA1		DCANP1
		ANKRD26P4				NEU4													RN7SL802P		CD276
		SV2B				TRIM7-AS1													FOXP2		RNVU1-14
		GHET1				OR1N2													ZDHHC8P1		ATP5F1AP3
		RN7SL688P				CATIP-AS2													DDC		CICP26
		SETP17				TMEM190													TCF15		FRGCA
		TBILA				GSC													C8B		NPM1P30
		MED4-AS1				CASK-AS1													HIGD1C		LINC02601
		OR51I2				IGLV3-13													RPL27P7		KRTAP10-1
		LINC01374				ACTL7B													TPRG1-AS2		ELAVL3
		MAP6				OR10H1													RPL17P26		LINC01996
		ATP11AUN				F10													SAMMSON		HSD3BP4
		MTCO1P51				RBP2													SLC7A14		PDE4DIPP4
		ZP1				ACTG1P9													FAM245A		LINC02153
		CLIC6				ATP6V0E1P2													RN7SKP263		FRMPD4
		RN7SKP273				TIAM1-AS1													SDAD1P4		SH2D5
		SNRPEP4				TRBV22-1													LINC02521		SPATA12
		DIS3L-AS1				SCNN1B													PDCL3P3		LYZL6
		LINC01446				EYA2													LINC02547		MEG9
		VPS39-DT				ARL9													TNPO1P3		B3GALT1
		IGKV6-21				MT1DP													RN7SL769P		SPATA31A7
		LINC02901				LINC01205													NIFKP1		RN7SKP175
		DPF1				NXF5													PRELID3BP8		SPATA31A5
		LYPLAL1-AS1				WNT7B													SRPX2		OMP
		ALG1L2				CHRDL2													LINC03032		CD177P1
		SPANXA2-OT1				APOD													CD300LG		UBA52P6
		RN7SKP239				GOLGA6L17P													FLRT2		OR1J4
		POTEM				FHOD3													PPP1R14BP4		MEDAG
		RN7SKP264				HPSE2													UBTFL8		LINC00479
		TAT-AS1				MTND3P5													ECM1P1		RHOXF1P2
		CHAC1				TSLP													RASL12		CDH3
		ANXA2P1				SPDYE19P													G6PC2		FABP6
		FRK				RPS28P4													DIO3		F7
		LINC02340				MYMX													NCRNA00250		TRIM54
		ADAD2				PHB1P20													ZBBX		ROR1-AS1
		SNORA31B				SOX21													SNORA79		PPIAL4G
		DLGAP2				PCDHB19P													MXRA5		FOXI1
		PRSS35				PFN1P1													GPX1P2		SNORA11B
		ALG9-IT1				LNCDAT													MCFD2P1		SLC12A9-AS1
		TRBV7-7				LINC02593													RNU6-933P		SLC18A3
		SMOC1				SMARCA2-AS1													LINC02962		NDUFB4P8
		EEF1DP4				HOXB6													DSG1		FAM181A
		MTCO1P31				ELN													UGT3A1		ANKRD60
		EPC1-AS1				DUSP15													B3GNTL1P1		CICP7
		HSPB7				GGT8P													RNU6-151P		LINC02582
		OR1L8				ZNF423													LINC01208		REPIN1-AS1
		EPN3				DSC3													PLA2G4F		FAM189A2
		CDC37P1				C2-AS1													PSORS1C1		LINC02452
		TRIM49D1				TLCD3B													OR8B9P		TSSC2
		DNAJC5B				HIGD2AP1													SNTN		RN7SKP126
		GAB4				ZFP3-DT													IGSF1		NANOG
		RN7SKP285				LINC02069													SPINK13		IKBKB-DT
		CT45A11P				DUX4L35													GPR158		SYT5
		TMPOP2				OR1L3													DSPP		TRIM15
		SEMA3D				NUPR2													FAM149B1P1		IGSF3P2
		GRIA3				TRPC5OS													LINC00967		ASB12
		NLGN1				SNORA61													PPM1J-DT		KRT18P18
		RPL7P53				TAF1L													SMIM9		GLP2R
		CCDC54-AS1				EVA1A													SFTPA2		SGCG
		TTC23L				IL31													GAPDHP45		RN7SKP92
		NR2E3				IP6K3													LINC03023		TNNI3
		RPSAP46				IGLC6													SULT1C2P1		LINC01690
		RNVU1-3				FIGNL2-DT													RNU6ATAC16P		RTN3P1
		OR3A3				RNU2-39P													RPL12P38		MRGPRF
		ADIRF				MYH16													IGLVIV-64		CHKA-DT
		MTND2P40				GGT2P													RPL6P15		LINC00462
		RPL12P4				ZNF536													FUT9		LINC01923
		SMG6-IT1				ADCY2													TRBV24OR9-2		FAM27B
		RFPL4A				SLAMF9													ARSH		RN7SKP268
		PCLO				SNORA11													C6orf141		CMKLR2-AS
		HYDIN2				CCL19													LINC01228		RN7SKP38
		VHLL				CCDC185													LINC02011		RN7SL403P
		BCAN				CFL1P3													IGFL3		MRPL57P3
		KRTAP5-9				SOWAHB													SNRPGP17		COL22A1
		RPL35AP16				SNORA70G													LINC02194		KRT8P40
		C20orf173				RN7SL254P													PCDHA2		RN7SL301P
		LURAP1				LINC01976													SUNO1		NES
		MYT1				INSM1													GSTT4		IGLV1-50
		DMGDH				LINC00159													RERG		RNU6ATAC39P
		EIF4A1P10				NRAD1													TERF1P4		RNU1-91P
		LINC02166				POU3F3													TAAR4P		LINC02982
		COL15A1				RGS7BP													LINC00690		RN7SL668P
		PATE4				BANF1P2													ADAMTS18		MYL3
		SPAG16-DT				FAM236A													RN7SKP141		LUM
		STXBP6				DUSP26													MIR548I2		CAVIN2-AS1
		PCDH18				FAM90A13P													AGKP2		FLNC
		PAQR5-DT				CCDC166													MRGPRG-AS1		CBR1-AS1
		C12orf56				C1QTNF9B													RN7SKP192		RN7SKP237
		GLIPR1L1				CDH22													HABP2		CDH8
		ZKSCAN7-AS1				TUBB3P2													MUC2		SMAD1-AS1
		AKAP17BP				HNRNPA1P28													LINC02408		LINC01275
		LINC01562				ERAS													FAM237B		TAF9BP2
		PPIAP67				LINC01413													RNU1-56P		LINC00552
		RPL5P18				KYNUP1													OR7H2P		RHOXF2B
		H3P7				NLRP3P1													RAB6D		RN7SKP217
		POU4F1				LSM3P5													SDR9C7		MIOXP1
		SHISA3				IDI2													RPL5P35		CCDC74B
		GLRA3				TUBB4AP1													LINC02640		LINC01231
		HNRNPA1P2				LRP4													POTEKP		SEPHS1P4
		LINC02456				C1orf210													LINC01755		ACSL6-AS1
		GRM4				LINC02507													OR2AL1P		LIN28AP1
		MTATP8P2				FAM90A15P													PAK5		HMSD
		RPL21P134				ATP13A5-AS1													PGLYRP3		DUOXA2
		AGBL4				DACH2													ISCA1P2		PEBP4
		ACRV1				VENTXP4													SCUBE1-AS2		PCAT4
		CREB3L3				MTCO1P40													IMMTP1		NUTF2P6
		GOLGA6L23P				NEUROG3													SLCO1C1		AQP4-AS1
		POLR2CP1				PFN1P11													RNU6-327P		SALRNA2
		ANKRD18B				LRCOL1													RND3		HCN4
		IFNB1				ZPLD1													PTP4A1P7		SPDEF
		OR2T5				RPL10P6													SLC17A4		IGF1
		RBMS3-AS2				RPL5P26													IGHV7-40		DENND2A
		RPL26P30				LINC01820													TERF1P6		RHBDL3
		GPR33				SIX4													SUB1P4		SPECC1-DT
		SGO1P1				CISTR													MGC27382		KRT18P58
		ALG14-AS1				RPL37P15													VDAC1P5		FGD1
		RNU1-100P				RNA5SP494													BTF3P8		IFITM3P1
		LINC02716				FSCN1P1													RNU4-24P		FOXCUT
		GCNT3				HMGB1P42													SALRNA3		LINC02259
		OCA2				RNU1-32P													SCARNA23		LINC01565
		SAMD13				CERNA3													RPL23AP26		H3P2
		GPAA1P2				LSP1P5													TMSB4XP8		LINC02882
		TAT				SNORA77													LINC00456		CCDC85A
		RPSAP12				RNU1-143P													RNU6-1082P		ATP6V1B1
		MALRD1				RNU1-68P													OR10H2		GOLGA8UP
		TMEM132B				RN7SL628P													RPSAP69		UROC1
		CDR1				RN7SL82P													PKP4P1		GRK1
		ENO4				MTCO3P40													NECTIN4-AS1		TUBB8P8
		RAB3B				ATP13A5													RAET1G		DUSP8P1
		OR1B1				RNU2-51P													RNU1-58P		RNU1-136P
		LINC02763				TPI1P3													PCDHA1		COL20A1
		CYCSP4				RPL31P47													IFNA16		IMP3P2
		LSM3P4				S100A11P1													SGCZ		MYCNOS
		FKTN-AS1				UBE2Q2P6													ACTBL2		RN7SL63P
		MIR100HG				ACTBP7													RFKP1		SNORA80B
		FALEC				RN7SKP276															TUBB7P
		LRRC74A				SNORD91A															NUTF2P7
		A1CF				SNORA55															C9orf129
		HOXB7				PCAT14															RPS26P6
		LINC02714				ACADL															MOXD2P
		LINC02572				OR2D3															IGFBP5
		UNC79				RHCG															OR4E2
		FBXO27				OR2T27															SNORA20
		IGHV3-35				SLC32A1															SDK1-AS1
		SPEF1				TRBV5-3															BMS1P14
		LINC01670				DPEP1															CHCHD4P2
		OSTN				HEATR3-AS1															RPL6P3
		ARMCX7P				IGLJ3															ENTPD4-DT
		VPS33B-DT				MRPS31P2															REXO1L12P
		EEF1A1P16				PPIAP32															IL9RP1
		GPC3				RN7SKP107															ISM2
		NOS2				SNORA11G															MRPS21P9
		SNORA3A				RNU2-37P															FUT3
		SAA1				FAM138A															LINC02556
		PGK1P2				SLC30A3															CYCSP51
		FRG1JP				ADH1B															LPGAT1-AS1
		OPN1SW				KRT18P13															ARID3C
		LINC01790				UBE2E3-DT															SPRY4
		USP17L1				RNU1-82P															JPH2
		SYT6				RPS12P15															RSPO2
		IGKV3D-15				SBSN															LINC01298
		COPDA1				HNF4A-AS1															ACTBP11
		VN1R20P				RNA5SP78															GFRA3
		USP17L4				UGT1A12P															HNRNPDP1
		LINC00525				NDUFB10P1															HK2P1
		SETP14				PCDHA5															GARIN1B
		SPARCL1				ANKRD66															CICP21
		SNHG18				LINC01285															OR6R1P
		NR0B2				RNU2-14P															GAPDHP36
		HNRNPA1P6				COX5BP6															ANKFN1
		SNORA11F				GAPDHP55															GUCY2EP
		OR1H1P				OGDHL															RFPL4AL1
		ANKRD1				RN7SKP57															CALML3-AS1
		HMGN2P48				PATE2															LINC03021
		RPL36AP11				KMT2CP1															CLCNKA
		EIF2S2P4				RN7SKP275															VN1R96P
		KRT74				RPL21P39															DNAJB5-DT
		LINC02609				RPL34P1															HSPE1P26
		RABGEF1P2				RN7SL717P															ABCC5-AS1
		RPS20P9				HMGB3P3															CX3CL1
		MARK1				SORBS2-AS1															ACTL6B
		FHAD1-AS1				KRT6A															UPP2
		OR7D2				CHRNB3															TMEM37
		PTMAP1				SHANK2-AS3															NXPH2
		BMPR1B				KRT42P															KRTAP10-6
		ZNF197-AS1				LINC01667															ITIH6
		RPL23AP22				IFITM9P															CDRT15P3
		PRG2				MIR7851															ITGA8
		SNCAIP				NACA2															HSPE1P7
		PROKR1				MRPS36P1															RN7SL837P
		LINC01474				RN7SL825P															SNORA10B
		OR4E1				LINC01632															ZNF630-AS1
		HR				VGLL1															AARD
		AWAT1				HLA-DRB9															LINC01968
		SELE				SLC2AXP1															OR7E109P
		RN7SKP243				RN7SL573P															LINC02537
		CACNA1B				PPP1R11P1															WDR87
		YBX2				C1GALT1P3															ZIK1P1
		TDH-AS1				TMEM82															SNORA74C-2
		RPSAP1				LINC02726															TGFB2-OT1
		CD207				PFN3															YWHAZP2
		ITFG1-AS1				RPS10P20															ZNF133-AS1
		POM121L15P				RBPJL															GPRC5A
		LINC02739				SNORA9B															VAT1L
		IMPG1				ASB15-AS1															GOLGA2P4
		PSMA6P2				TENT5C-DT															CDHR4
		SNORA16A				MYPN															GSC2
		KCTD14				LTO1P1															KCNIP4
		SNORA21B				IFNA14															LINC02865
		SDHDP4				C4orf46P1															ARHGEF15
		TMEM178A				CASC20															EFCAB14-AS1
		CDYLP1				RN7SL260P															RN7SKP232
		LINC00158				GTF2F2P1															MUC5AC
		PDCD6IPP1				IL37															LINC02827
		TNNI3K				XKR4															LINC02924
		BEND6				RN7SKP94															POTEF
		NBPF6				RPSAP55															VIP
		LINC01122				HSD3BP1															DHX33-DT
		TRBV16				IGHV3-38															CHST3
		PIH1D2				RNU1-103P															DNM1P31
		MFFP1				LINC01007															PRSS29P
		UAP1-DT				MROH2A															RNF126P1
		FKBP6				KRTAP4-11															LINC02204
		TEX29																			TPTE2P6
		MRPS30-DT																			TPTE2
		RNVU1-6																			ATP11B-DT
		LINC00272																			SLC25A48
		MCM8-AS1																			CADM3
		ENPP7P11																			LINC01217
		MYT1L																			LAMA5-AS1
		RN7SL286P																			TTC39A-AS1
		RN7SKP241																			SRPK2P
		TBC1D3E																			GGT4P
		LINC00319																			TP53TG3F
		MYB-AS1																			HMGB1P4
		LINC02474																			FHIP1A-DT
		ARLNC1																			LIPM
		PLAAT2																			FGF14
		ASH2LP1																			SLC25A38P1
		MLECP1																			LINC00545
		ACTN2																			UNC5B-AS1
		CYP3A7-CYP3A51P																			RBMXL2
		SNX9-AS1																			DCC
		KIF25-AS1																			KDR
		CDKL4																			PLPP4
		IGLV5-37																			DUX4L34
		HILPDA-AS1																			RAB1C
		MYL6P4																			NHS-AS1
		MEP1B																			SLC35F3-AS1
		ZPBP2																			TMEFF2
		CXCL11																			ZAN
		PRSS59P																			P3R3URF-PIK3R3
		GALR3																			COL2A1
		IL1A																			NRBF2P3
		MAGI1																			RNU2-28P
		CHRNA6																			SNORA68B
		LRRC10																			SNORA2B
		LINC01361																			HOXC5
		ELFN1-AS1																			LINC00922
		LINC00221																			SLC22A25
		MIR124-1HG																			PTCSC2
		EIF1AXP1																			LINC02872
		AMOTL2																			FOXI2
		IFNNP1																			PKHD1
		HNRNPA1P27																			RNVU1-19
		UNC80																			RNU4-90P
		TAL2																			APLN
		DYNLRB2-AS1																			RBP4
		SNORA40B																			PHC2-AS1
		RPL6P19																			ANKRD26P3
		BPNT2P1																			CRTC1P1
		ATP6V0CP3																			GNG5P3
		RPL4P5																			CNPY1
		MESP2																			RNA5SP295
		NOS2P3																			NGF
		BTNL2																			KRT40
		ERN2																			MTX1P1
		GGCTP1																			SEC22B3P
		EEF1GP4																			IGKV1-13
		RPL34P17																			RASSF10
		EEF1DP1																			HAPLN4
		MTCO2P30																			RNU6-761P
		ZNF534																			SPNS2-AS1
		PMS2P9																			SMIM10L2B-AS1
		TRBV17																			LILRP2
		RN7SL273P																			FKBP4P1
		ATP4B																			FAM230B
		TRBV6-8																			RNU2-70P
		LYPD1																			CST9
		NIFKP4																			RPS29P20
		ABCG5																			KRTAP4-5
		PCDHB13																			KRT19
		GAS2L1P2																			YBX1P5
		CDC37P2																			RPS26P4
		HNRNPA1P61																			WASIR1
		FBN1-DT																			TBX3
		SNHG31																			PLK5
		SDR16C5																			WWC2-AS1
		KRTAP4-6																			RPS15AP27
		ERLNC1																			LINC02749
		LINC01522																			OR13D2P
		UBE2L5																			HSPA5P1
		SFTPA1																			DHRS2
		RPL21P28																			KPNA2P2
		STPG2-AS1																			ADRA1D
		ZNF214																			COL3A1
		IGKV3D-11																			BMS1P8
		RPL26P28																			RN7SL203P
		CLDN10																			LINC01399
		HSPE1P22																			LINC01609
		NLGN4X																			LINC01121
		ZNF969P																			OR7E37P
		LINC00567																			MEPE
		BEND7P1																			CALB2
		SYNM-AS2																			CH25H
		FAR2P3																			TCAM1P
		RNF17																			NPNT
		SLC6A17																			CCL15
		RPL30P13																			LINC02240
		KRTAP29-1																			RASGEF1C
		IQCJ-SCHIP1																			SCIRT
		THRB-AS1																			LINC01829
		HNRNPCP6																			S100G
		SRPX																			MAP1LC3C
		KCNK9																			FAM180A
		C14orf178																			IL9RP4
		C11orf52																			OR9K1P
		RPL10P1																			RN7SKP206
		SPATA22																			RAMP2-AS1
		SNORA1B																			OR5AU1
		ADH1A																			DOK5
		ITIH4-AS1																			TRBV8-2
		RPS20P14																			RFPL3
		CLCA3P																			SRL
		KRT8P25																			RN7SKP62
		NOX1																			ZNF444P1
		DUSP21																			DMBT1
		NUP133-DT																			ZNF37CP
		NKAIN3																			OR2AQ1P
		NLRP2B																			CDK2AP2P1
		CCL20																			NPR1
		RN7SL660P																			GOLGA2P1
		TRPC6P8																			OR13C5
		PRELID3BP5																			TBX18
		MTATP6P13																			C22orf31
		DELEC1																			ARF4P2
		SLCO4A1-AS1																			SMIM23
		IFNA5																			MATN4
		IGHV1-69-2																			NAV2-AS1
		TOMM40P2																			RARRES2P2
		TNS1-AS1																			IGHV7-81
		VN1R51P																			CHTF8P1
		GJA1																			SPATA13
		LGR4-AS1																			OC90
		CCN6																			TMEM256P1
		RN7SKP112																			LINC01544
		WNT5A																			CDRT15P11
		UBL5P4																			HCG17
		LINC01471																			CYCSP23
		IGLVI-70																			LINC01124
		OR2A12																			OR14K1
		HCRT																			SCARNA14
		SLC4A8-AS1																			ADGRL4
		RN7SL754P																			UBBP1
		GUCY1A2																			RPL21P33
		RPL32P21																			LGMNP1
		VSTM2B																			OR2A15P
		SMAD9-IT1																			LINC00994
		H1-9P																			RIPPLY1
		YWHAZP5																			KRTAP4-3
		KRT12																			KYNUP3
		TMEM244																			RPS7P6
		WBP1P2																			RTBDN
		LINC00449																			NECTIN1-DT
		DPYS																			PTH1R
		RN7SL187P																			OR7E158P
		GRM6																			TENM2
		LINC00678																			CICP28
		LINC01606																			OR56A5
		PCOTH																			LINC02133
		MNS1																			ELOCP22
		CPHL1P																			AFG3L2P1
		PCDHB2																			PRSS45P
		TMEM51-AS2																			PDE11A
		FERMT1																			RN7SL51P
		SLC35F4																			HS3ST6
		PDGFRL																			LINC00486
		GRM3-AS1																			CACNG3
		RPL34P18																			MCRIP2P2
		RPL36AP2																			OR2F1
		OR5B2																			VCX3A
		CPVL-AS1																			SUB1P3
		CSTP1																			ALOX15P2
		LINC01734																			SMCR2
		DOCK9-AS1																			NBPF13P
		HAPLN2																			RN7SKP166
		LINC01338																			LINC01494
		CCDC110																			RPL37P3
		HCG22																			GAGE10
		RNU1-73P																			ROPN1
		SNORA65																			ST13P19
		ABCA12																			TNRC18P2
		GABRB2																			ADRB3
		FRMPD2B																			THSD7B
		DCN																			FTH1P5
		IGKV1-37																			RNU2-36P
		C5orf60																			LINC01400
		RNVU1-31																			OR52E5
		RXFP1																			RPL5P32
		OR2M4																			HCG24
		TEKT5																			LINC02111
		LINC02851																			LINC01512
		KRTAP4-12																			IFNWP18
		LINC02533																			ERC2-IT1
		ODAD2																			ONECUT3
		RPS4XP5																			FAM90A3P
		OR5B12																			FEN1P1
		NDUFA5P2																			RNU4-47P
		TMSB4XP6																			RN7SL680P
		PWAR1																			KIAA1755
		ACOT12																			LINC01262
		TSHB																			PIGCP2
		PGAM1P3																			ARHGAP40
		MAGEE2																			RPL37P13
		WDR93																			PATE1
		RFPL1																			LINC02769
		KCNE2																			HSD17B7P1
		TAF7L																			ATP5MC1P1
		KRT36																			S100A11P2
		SPATA31C1																			RNU4-31P
		TEX48																			COX20P1
		GPR89P																			CCNO
		MASP1																			RANBP1P1
		IGLV4-3																			LINC02087
		LINC02182																			GPAA1P1
		MTND1P10																			LINC02991
		RPSAP11																			BNIP3P1
		PTPRR																			RN7SKP225
		TPBGL-AS1																			RNU4-40P
		GSTT2B																			CYCSP33
		PNKDP1																			HMGN2P40
		ANP32BP1																			HMGN2P24
		SOSTDC1																			RN7SKP22
		DPRXP5																			IGKV2OR2-8
		NPHS1																			TGM7
		RPSAP54																			NPM1P50
		TRGV11																			DSP-AS1
		VN1R5																			BPIFB3
		MTCO1P29																			EEF1GP6
		C8orf74																			RPS15AP14
		MEIOB																			DNM1P5
		DMRT2																			VEZF1P1
		HSPE1P28																			RN7SL197P
		RPS9P1																			DMP1
		MUCL1																			SLC38A3
		TMEM215																			RFPL4AP6
		LINC02137																			PCDHA9
		TOMM20L																			RN7SL763P
		C1GALT1P2																			RN7SL544P
		BAGE2																			LHX2-AS1
		EWSAT1																			ANO4
		RN7SL100P																			STRA8
		DEFB109D																			MAPK6P1
		FGF7P5																			LINC02351
		IGHV3-33-2																			OR2S1P
		USP17L11																			EIF4BP4
		NAV2-AS6																			C5orf64-AS1
		KASH5																			PHB1P4
		SLC2A7																			BPIFB4
		FOXA3																			LRRC31
		DCDC2																			OR7E53P
		C22orf42																			RNU1-129P
		FST																			KRT8P28
		MTCO2P21																			CDC27P3
		NDUFA9P1																			RNA5SP283
		DNAJC19P6																			CCT8L2
		RPL19P16																			RNA5SP187
		IGKV2D-26																			PCSK6-AS1
		RPS7P4																			SPATA4
		BMP6P1																			RNA5SP123
		MIR4500HG																			RNU1-93P
		MSMP																			RN7SKP248
		CASP12																			SNORA36C
		MTCO3P24																			RNU6-930P
		CFAP95																			RNU6ATAC34P
		TMED11P																			LINC01219
		LHFPL7																			RPL27AP
		LINC02926																			TPT1P11
		SPIN2P1																			NLRP9
		ABCG4																			RNA5SP95
		LINC01010																			TRIM64DP
		RPL34P26																			OR1A2
		MTND1P36																			CHCHD3P3
		TMCO2																			SNRPD2P2
		MOBP																			KRT17
		EEF1A1P18																			NAV2-AS4
		FAM83A-AS1																			SYT13
		MTND5P33																			DSTNP4
		NANOGNBP3																			CFC1B
		DDX3ILA1																			RNU6ATAC23P
		RN7SKP266																			SERTM2
		KRTAP4-4																			LINP1
		RPL4P3																			RNA5SP498
		FMO1																			KRT18P43
		LINC01227																			PRSS48
		OSTN-AS1																			MIR499A
		OR51B3P																			LAP3P2
		KRT18P59																			TMEM88B
		HMGB1P37																			RNU4-51P
		SNORA14A																			PLA2G5
		LINC02168																			KRTAP5-11
		RN7SKP221																			LINC02704
		ZBTB40-IT1																			GAP43
		HNRNPKP1																			COQ7-DT
		SNRPA1P1																			NBPF18P
		MYRF-AS1																			PDE4DIPP1
		TPH2																			H2AL3
		TTC12-DT																			ADCYAP1
		ABITRAMP1																			CDK5R2
		RPS4XP22																			HMGN2P32
		TCERG1P2																			HIGD1AP13
		RBMXP2																			EEF1A1P46
		LINC02028																			FNDC4
		RBX1P2																			LRRC37A11P
		LINC00327																			NANOS2
		FAM90A24P																			RNY1P5
		TMC7																			HLA-U
		PNPLA3																			SNORA36A
		COL14A1																			IQCF1
		CD2AP-DT																			ABCA8
		RPS26P8																			NUTF2P3
		TMPRSS11A																			PLA2G4E
		TRIM31																			FAM177A1P1
		LINC01979																			RAC1P5
		UBE3AP2																			KRTAP17-1
		NOVA1																			LYPD9P
		GTF3C6P2																			C5orf49
		ZNF847P																			RPS2P48
		SYP-AS1																			LINC00851
		CITED1																			RPL36AP34
		TRIM51																			LINC01356
		WFDC2																			TRBV29OR9-2
		FLRT3																			GFRA4
		EEF1A1P29																			BUD31P2
		AQP8																			IGLV3-17
		MTATP6P15																			LINC02673
[truncated: 682 more rows]
